# Supplementary material for: Detecting overlapping coding sequences in virus genomes
Source: BMC Bioinformatics. 2006 Feb 16;7:75. doi: 10.1186/1471-2105-7-75 (PMC1395342; doi:10.1186/1471-2105-7-75)
Supplement: Additional File 1 — Archive of the source code. The file sup1.TGZ is an archive of the source code for the current version of MLOGD. Unpack it with tar xvfz supl.TGZ; then see the README file in the MLOGD directory. [file 1471-2105-7-75-S1.TGZ]

Archive with 87 entries (83 files):
- MLOGD
- MLOGD/calcprob.cxx
- MLOGD/FORM
- MLOGD/FORM/plot.mlenuc.html
- MLOGD/FORM/eginputaln.txt
- MLOGD/FORM/tree.png
- MLOGD/FORM/aa.default.txt
- MLOGD/FORM/nuc.default.txt
- MLOGD/FORM/egpairs.txt
- MLOGD/FORM/eginputcds1.txt
- MLOGD/FORM/eginputcds2.txt
- MLOGD/FORM/aa2codon.default.txt
- MLOGD/FORM/codon.default.txt
- MLOGD/FORM/eginputseqs.txt
- MLOGD/FORM/eginputcds.txt
- MLOGD/FORM/onequery.html
- MLOGD/FORM/cols.dat.html
- MLOGD/FORM/aln_note.html
- MLOGD/FORM/ntrange.html
- MLOGD/FORM/mode.html
- MLOGD/FORM/egMLEnuc.png
- MLOGD/FORM/cols.mcprobs.html
- MLOGD/FORM/mcprobs_note.html
- MLOGD/FORM/plot.sixframe.html
- MLOGD/FORM/plot.mle.html
- MLOGD/FORM/refseq_note.html
- MLOGD/FORM/egMLEscatter.png
- MLOGD/FORM/tree.html
- MLOGD/FORM/montecarlo.html
- MLOGD/FORM/egMLEtrack.png
- MLOGD/FORM/threshold3.html
- MLOGD/FORM/cols.coords.html
- MLOGD/FORM/egplots.html
- MLOGD/FORM/egmcsim.png
- MLOGD/FORM/threshold1.html
- MLOGD/FORM/threshold2.html
- MLOGD/FORM/error.html
- MLOGD/FORM/frames.html
- MLOGD/FORM/changes.html
- MLOGD/FORM/falsepos.html
- MLOGD/FORM/nullmodneg.html
- MLOGD/FORM/egsixframe.png
- MLOGD/FORM/guidedtour.html
- MLOGD/FORM/frames.png
- MLOGD/FORM/probint.html
- MLOGD/FORM/plot.mletrack.html
- MLOGD/FORM/virus.html
- MLOGD/FORM/plot.mcsims.html
- MLOGD/doallorfs
- MLOGD/domcsims
- MLOGD/domlogd
- MLOGD/dosixframe
- MLOGD/EXAMPLE
- MLOGD/EXAMPLE/mlogd.param
- MLOGD/EXAMPLE/allseqs.txt
- MLOGD/EXAMPLE/allpairs.txt
- MLOGD/EXAMPLE/orfs.2.txt
- MLOGD/EXAMPLE/orfs.1.txt
- MLOGD/mcsim.cxx
- MLOGD/minmax.cxx
- MLOGD/mlogd.cxx
- MLOGD/ntadjust.cxx
- MLOGD/prepmlogd
- MLOGD/README
- MLOGD/redoMLEnuc
- MLOGD/redosixframe
- MLOGD/runmean2.cxx
- MLOGD/SCRIPTS
- MLOGD/SCRIPTS/aa.dat
- MLOGD/SCRIPTS/mlogd.R
- MLOGD/SCRIPTS/mcsim.R
- MLOGD/SCRIPTS/aa2codon.dat
- MLOGD/SCRIPTS/codon.dat
- MLOGD/SCRIPTS/sixframe.R
- MLOGD/SCRIPTS/nuc.dat
- MLOGD/SCRIPTS/mctableheader.txt
- MLOGD/SCRIPTS/tableheader.txt
- MLOGD/SCRIPTS/mlenuc.plotdata.html
- MLOGD/SCRIPTS/sixframe.plotdata.html
- MLOGD/SCRIPTS/mcsim.plotdata.html
- MLOGD/TermsOfUsage
- MLOGD/doallorfs_mac
- MLOGD/domlogd_mac
- MLOGD/dosixframe_mac
- MLOGD/prepmlogd_mac
- MLOGD/mlogd.cxx_mac
- MLOGD/GPL.v2.txt
