# Supplementary material for: Detecting overlapping coding sequences in virus genomes
Source: BMC Bioinformatics. 2006 Feb 16;7:75. doi: 10.1186/1471-2105-7-75 (PMC1395342; doi:10.1186/1471-2105-7-75)
Supplement: Additional File 1 — Archive of the source code. The file sup1.TGZ is an archive of the source code for the current version of MLOGD. Unpack it with tar xvfz supl.TGZ; then see the README file in the MLOGD directory. [file 1471-2105-7-75-S1.TGZ › MLOGD/FORM/eginputaln.txt]

CLUSTAL W style - code2aln alignment     Sun Jan 30 14:56:26 2005


NC_003056         ------------------AGTAAAGTTGACACCTTTACAGAAGTGATCTTGCAAGCAAGA
NC_003369         GGTAAAGTTGACACCTTTACAAGAGCAGGTTTTACAAGTTGACTACTTGTGTATTGGAAA
NC_003680         -----------------------------------------------------CTTGTAA
NC_004666         ----------------TAGTGAAGATTGACCATCTCACAAAAGCTGTTACGTGCTTGTAA
NC_002160         -------------------TGAAGGTTGACCACCTACACAAAAAGACTTTGTGCTTGAAG
NC_004750         -----------------NGTGAAGATTGACCATCTCACAAAAGCTGTTACGTGCTTGTAA
  

NC_003056         GTTAATTCATCAAGAGTTAATACAAGATCCACCTCCCGGCACCTTCGTATCGTGTTTGAG
NC_003369         CCTCACTGCCCAACGCCTCCGTATCGCGATTGCAGTTTACATTAGTGTCTTTTAAATGTT
NC_003680         CACACTACACACTCGTTTTGTATTCGAGAAGTAGT-TGCAACAACGGTCCCCTTATTGCC
NC_004666         CACACTACACACTCGTTTTGTAATCGAGAAGTAGT-TGCAAGAACGGTCCTCTCATTGCC
NC_002160         TCTACAACCCACCTGTTTTGTATTCAGGAAGTTGTCTGCAACAACGGTCAACAGTACGTC
NC_004750         CACACTACGCGCCCGTTTTGTATTCGGGAAGTAGT-TGCGAAAACGGTCCCCTTATTGCC
  

NC_003056         GTATCTCTAGTGTTTGGTTGTTTAAATACTAGTTAATATT-----------------AAT
NC_003369         TAACCTCACTGCCCAACGCCTCCGTAYCGCGATTGCAGTTTGTATTAGTRTCTTTTAAAT
NC_003680         TGACTAGCTGAGGGCCAC-CCTTCTATCCCCACCGCCAT------------------CAT
NC_004666         TGACTAGCTGAGAGCCAT-CCTTCTATCCCCACCGCCAC------------------CAT
NC_002160         TGACACCGTACTGCCCCCTCCCCCCCCCCCCGCCAACAT------------------GCT
NC_004750         TGACAAGCTAAGGGCCAC-CCTTCTTTCCCCACCGCCAT------------------CAT
  

NC_003056         GTTTAATTTTGATAGTTTAGTGTCGGCCACCGCTAAGGTGGTCAAAGATTTTATACATTT
NC_003369         GTTTAATTTTGATAGCTTGATCACCGCGTCTTCGCGGGTGGTCAAAGATTTTATTCATTT
NC_003680         GTTC---TTCGAAATACTCATAGGAGCTAGCACTAAGGCGGTTAAAGACTTCATCAGTCA
NC_004666         GTTC---TTCGAAATTCTTATAGGAGCTAGTGCCAAGGCGGTCAAAGATTTCATCAGCCA
NC_002160         TCTT---TTTGAACTTTTGATCGGCGCTAGCGTCAAAGCTGTAAAAGACTTCATCAGCCA
NC_004750         GTTT---TTCGAAATACTAATAGGTGCTAGCGCCAAGGCGGTCAAAGACTTCATTAGCCA
  

NC_003056         TTGTTACAATAGGGCGAGGCACGTGTATTATGCCCTCAAACGCTGGCTCTGGGAGCTCCA
NC_003369         TTGTTACAATAGGGCAAGGTCAGTATACTGTGCCCTTAAACGCTGGCTGTGGGAGCTGCA
NC_003680         TTGTTACTCTCGTTTGAAATCTATATATTATTGTTTCAAACGATGGCTGATGGAGATATC
NC_004666         CTGCTACTCTAGACTGAAATCTATATATTATTCTTTCAAACGATGGCTGATGGAAATATC
NC_002160         CTGCTACTCCAGACTAAAAAGCATATATTATGCTTTCAAAAGATGGTTGATGGAGATCTC
NC_004750         TTGCTATTCTAGATTGAAATCTATATACTATTCTTTCAAGCGATGGCTAATGGAGATATC
  

NC_003056         GGGTGTGTTTGCTGCACATGACGCTTTTGTCGACATGTGCTACGACGCCATGTATGGCGT
NC_003369         GGGAAAATTTGATGCACATAATGCGTTTGTTGATCTCTGCTACGATGCCATGTATGGCAT
NC_003680         TGGGCAGTTTAAGGCCCATGACGCCTTTGTCAACATGTGCTTCGGGCATATGGCTGACAT
NC_004666         TGGGCAATTTAAGGCCCATGACGCCTTTGTCAATATGTGCTTTGGGCACATGGCTGACAT
NC_002160         TGGGCAATTTAAGGCCCACGACGCTTTTGTCAACATGTGCTTCGGGCACATTGCTGACAT
NC_004750         AGGGCAATTTAAGGCCCACGACGCCTTTGTCAACATGTGCTTTGGGCACATGGCTGACAT
  

NC_003056         CGAGGAGTTTGAATGGGAACTGCAAAAGCAGTTCTCAAGTGCTGAACACGACGTGCTAAT
NC_003369         TGAAAAATTTGAGGAGGAGCTAGCCGAGGAATATACCCTGGCTGAATCTGAAGTCGCCCT
NC_003680         TGAGGACTTCGAGGCAGAGCTCGCTGAGGAGTTTGCCGAGAGGGAGGATGAGGTGGAAGA
NC_004666         TGAAGACTTCGAGGCTGAACTCGCTGAAGAGTTCGCCGAGAGGGAGGATGAGGTGGAAGA
NC_002160         CGAAGACTTCGAGGCGGAACTCGCTGAAGAGTTCGCCTTGAAGGAGGATGAAATCGAGGA
NC_004750         TGAGGACTTCGAGGCGGAACTCGCTGAGGAGTTCGCCGAGAGGGAGGATGAGGTGGAAGA
  

NC_003056         CGCCAAGCACGAATTTGAGCGCCTGTTAAAGGATGGCGCCCCATTGCGGGCATGGCCACA
NC_003369         AGCTGAGTGCCATTATAGGTACTTGGTTAGCAATGGTGCTCCCCTCACCCACTGGCCGGT
NC_003680         GGCAAGGAGCCTCTTGAAACTGCTGGTTGCCCAAAAATCT--------------------
NC_004666         GGCCAGGAGCCTCTTGAAACTGCTGGTCGCCCAAAAATCT--------------------
NC_002160         GGCGAGAAGCCTCATGCGTCTGCTCACCGCCCAAAAAGCA--------------------
NC_004750         GGCGAGGAGCCTCTTGAAACTGCTGGTCGCCCAAAAATCT--------------------
  

NC_003056         ACCATGTGCTCCCATAGGTAGCTTCCGGTCGTCTGATGACTTC--------CAAGAAGCC
NC_003369         ACCTTGCCCGCCTCCTGGTGCTCATCGTTCCATAGATGACTATGAAGATTCTGTGGACGA
NC_003680         ----------AAAACTGGGGTGACCGAGGCTTGGACCGACTTC------TTTACGAAGTC
NC_004666         ----------AAATCCGGGGTGACCGAGGCTTGGAACGACTTC------TTCTTGAAGTC
NC_002160         ----------AAAACTGGGGTGGTGGAGGCTTGGACCGACTTC------TTTGTGAAGTC
NC_004750         ----------AAATCTGGGGTGACCGAGGCTTGGACCGACTTT------TTTACAAAGTC
  

NC_003056         GCTAGGGAAGCTGAAAACCTGTCCCTGATGGACCCAGAACCCTCCTTGATTAAAGGGTCT
NC_003369         GGCTGGGGCATTTGAGGAAGTGATTCCCTCTGTGCCTAAACCTGAACCTATCCCTTCTAA
NC_003680         GAGAGGTGGCGTCTACGCGCCACTTTCCTGTGAGCCTACCAGGCAGGACCTAGAAGTCAA
NC_004666         GAGGGGCGGTGTTTACGCACCGCTCTCTTGTGAGCCCACCAAGCAGGAACTAGAAGTCAA
NC_002160         GAGAGGCGGGGTTTATGCCCCGCTTTCCTGCGAGCCTTCCAAAGCAGAGCTTGAGGCCAA
NC_004750         GAGAGGTGGTGTTTACGCACCACTTTCCTGCGAGCCTACCAGGCAGGAGCTAGAAGTCAA
  

NC_003056         GGTGATTACTCGCTTGAC------------AATCCCAATAGGATTGAAAAGTTCATCAAC
NC_003369         G--GATGGGAAGAAGGACCACTCTAAAAGTAATCCTTTTAGGGTTAAAGCTTTCATTAAC
NC_003680         G--AGCGAGAAGCTCGA-------------AAAACTTCTAGAAGAACAGCACCAATTT--
NC_004666         G--AGCGAGAAGCTCGA-------------GAGGCTTCTAGACGAACAGCACCAATTC--
NC_002160         A--GCCGACAAGCTCGA-------------AAGACTACTTGAGGACATGCACAAATTT--
NC_004750         G--AGTGAGAAACTCGA-------------GCGACTTCTAGAAGAGCAGCACCAATTT--
  

NC_003056         CTCGTTCAGAAGAAAGAGGTACTTTCCGCCACCGAGCAAATGATAAAACATGCTTATGAA
NC_003369         CTCGTGAAAGCAAAAGAGGTTCTACAGGCCACTGAACAAAAAATTAAGGTGGTCTATGAG
NC_003680         ---------------GAGGTG---CGAGCGGCCAAGAAATACATCAAG------------
NC_004666         ---------------GAGGTG---CGAGCGGCCAAGAAATACATTAAA------------
NC_002160         ---------------GAGGTG---CAAGCGGCAAAAAAATACATAAAA------------
NC_004750         ---------------GAGGTG---CGAGCGGCCAAGAAATACATCAAG------------
  

NC_003056         GAGCATATCGGTGAGGCACCATTCGGAAAGTGGTTCAACACACTGCCCTCTCGCATGAAC
NC_003369         GAAGAGATTGGAGAGAGCCCCTTTGGAAGGTGGTTTAATACTCTCCCGTCCCGCATGCAT
NC_003680         ---GAAAAGGGCCGCGGCTTCATCAACTGTTGG---AACGACTTGAGAAGTCGTCTCAGG
NC_004666         ---GAAAAGGGCCGCGGCTTCATCAACTGCTGG---AACGACTTGCGTAGCCGTCTCAGA
NC_002160         ---GAAAAGGGCCGCGGGTTCATCAACTGCTGG---AACGACCTTCGTTCCAGACTCAAG
NC_004750         ---GAAAAGGGCCGCGGCTTCATCAACTGCTGG---AACGACTTGCGGAGTCGTCTCAGG
  

NC_003056         TATATTAAGAGGGCTGCTTCAAAGAAGGCCAAGGCGGCTAAGAGATCAAACTCTGTCCGT
NC_003369         TACATCAAGCGTGCGCTGAAGAAACGTGCTGTCAACGCAAAGAGAGCAAAGCACGTAACA
NC_003680         CTGGTGAAGGACGTCAAGGACGAGGCGAAGGACAATGCCAGAGCTGCTGCCAAAATCGGA
NC_004666         TTGGTGAAGGATGTCAAGGATGAGGCGAAGGACAATGCCAAAGTCGCTGCAAAGATTGGA
NC_002160         TTAGTCAAGGAGGTAAATGAAGAGGCCAAAGACAACATCAAGGCCGCCTCCAAGATCGGC
NC_004750         TTGGTGAAGGACGTCAAGGACGAGGCGAAGGACAACGCCAGAGCTGCTGCCAAGATTGGA
  

NC_003056         CAAATGGTAAACGAGGTAAATGTCATTCCTGACTTTATCTCAATATGTGATGTTGTCCAG
NC_003369         AGCATGATGAAGGAAGTCAACGTGATTCCTGACTTCGTCGCATGCTGTGAAGTCGTCCAG
NC_003680         GCAGAAATGTTCGCCCCCGTTGACGTGCAGGACCTCTACAGCTTTACAGAGGTCAAAAAG
NC_004666         GCGGAGATGTTCGCCCCCGTTGACGTGCAGGACCTCTACAGCTTTACAGAGGTCAAGAAG
NC_002160         GTGGAATTCTCCGCACCCACCAACATCCAGGACCTCTACGCCTTCACCAAGGTTGAAAAG
NC_004750         GCAGAAATGTTCGCCCCTGTTGACGTGCAGGACCTCTACAGTTTCACGGAGGTCAAGAAG
  

NC_003056         GTGGATACTGGCGAGAAGCTCCCCCCCAAGAAAGACAAAGACGGGGAGCCACT---AGAG
NC_003369         GTACCTACTGGCGAAATGATACCCCCAAAGAAAAATGAACATGGGGAAGATGTTGGCGAA
NC_003680         GTGGAGACCGGCCTCATGAAGGAGGTCGTAAAAGAGAGAAACGGCGAAGAAGAGAAACAC
NC_004666         GTGGAGACCGGCCTCACAAAGGAGGTCGTAAAAGAAGTGAACGGTGAAGAAACGAAACGC
NC_002160         GTCGAGACTGGCCTCATGAAGGAGGTCACCAAAATGGTGCACGGAGAAGAAACCAAGCAC
NC_004750         GTGGAGACCGGCCTCATGAAGGAGGTCGTGAAAGAGAAAAACGGCGAAGAAGAGAAACAC
  

NC_003056         CCTGAACCCAAAATGAAAATGATGAGAAGGGTCAGG------CCCGAGCATTATGGTGAT
NC_003369         CCCACTCCCAAAACAAAAATGGTGAGAAGGGTA------CTCCCCGAATGTGCAGCTGAA
NC_003680         CTCGAGCCCATCATGGAAGAGGTGAGATCTATCAAGGATACCGCCGAAGCCAGGGATGCC
NC_004666         CTCGAACCCATCTTGGAAGAGGTGCGATCCATCAAGGACACCGCCGAAGCTAGGGACGCC
NC_002160         ATGGAGCCGATAACTGAAGACATGCGCTCCATCAAGGACACCGCGGAAGACCGAGAGGCC
NC_004750         CTCGAACCCATCATGGAAGAGGTGAGGTCCATCAAGGACACCGCCGAAGCCAGGGACGCC
  

NC_003056         GCTCGTTCATACATTAGGCAGCATATTCGTAACAACAACATGCGCCTAATTGACGGCTCT
NC_003369         GCGCGTTCGTACATAAGGCAGCATATCCGTAATAACAACATGCGCCTTATTGACGGCACT
NC_003680         GCCTCCACCTGGATTACAGAGACAATTAAGCTGAAGAACTCAACGCTT---AACGCAGAT
NC_004666         GCCTCCACTTGGATAACAGAGACAGTCAAATTGAAAAATTCAACCCTT---AACGCTGAT
NC_002160         GCCTCCAAGTGGATAACGGAGGTGGTTAAATTGAAAAATTCAACCCTG---TCTGCCGAC
NC_004750         GCCTCCACTTGGATAACAGAGACAGTTAAGCTGAAGAACGCAACGCTT---AACGCAGAT
  

NC_003056         GATGTTAGTCATGCTACCATCAACCGATATGCTCTTAAGTTTTGCGAAGACTTAGAGCTT
NC_003369         GACGTGGCCCACGCTACCATAAATAGGTATGCGTTAAAGTTCTGCGAGGAACTTGATCTG
NC_003680         GAATTGTCTCTAGCCACCATCGCCCGCTACGTTGAAAACGTAGGGGACAAATTCAAACTC
NC_004666         GAACTGTCTCTCGCCACCATCGCCCGCTACGTTGAAAATGTAGGGGACAAATTTAAACTC
NC_002160         GAGCTGTCCCTGGCCACCATCGCCCGATATGTGGAAAACATCGGGGAAAAATACAAGCTC
NC_004750         GAACTGTCTCTTGCCACCATCGCCCGCTACGTTGAAAACGTAGGGGACAAGTTCAAACTC
  

NC_003056         GATATGACCAGTACTGCAATGCTGGTTGATTATGCTATGACAATGGTGCCCATACCCCTC
NC_003369         GATCTACCAAGCACAACTATGCTGGTTGATTATGCCATGACTATGGTCCCCCTTCCCCTC
NC_003680         GACATTGCTAGCAAGACATATTTAAAGCAAGTCGCATCGATGTCTGTGCCAATTCCAACC
NC_004666         GACATTGCCAGCAAGACATATCTAAAGCAATGCGCAACGATGTCTGTACCAATTCCAACC
NC_002160         GACATTGCCTCCAAAACATATCTCAAGCAATGCGCAATGATGTCTGTTCCAATTCCTACT
NC_004750         GACATTGCTAGTAAAACATATCTAAAGCAAGTCGCATCGATGTCTGTACCAATTCCAACC
  

NC_003056         AAAAATGACATTGAAAGGGCGAAGATTGTCCATTCTCCTGCAGCCAGGCAACTTAGGCAG
NC_003369         AAAAATGACATTGAGAGGGCGAAGATAGTTCACTCACCTAATGCTAGACGCATTAGAGAT
NC_003680         AACAAGGACATCAAATTGAAGATGGTGCTGCAGAGTCCTGAAGCACGTGCCAGGCGGGAA
NC_004666         ACCAAGGACATCAAAATGAAGATGGTGTTGCAGAGTCCTGAAGCACGTGCCAGGCGGGAA
NC_002160         CAAAAAGACATCAAAATGAAGATGGTGATCCAGAGCCCTGCAGCACGAGCTGCGCGTGAG
NC_004750         AACAAAGACATCAAATTGAAGATGGTGCTACAGAGTCCTGAAGCACGTGCCAGGCGGGAA
  

NC_003056         GATTTGGGCGTTCTAAACGCTGAGGTTTTTTAGAGGGGCTCTGCTCCGACTCTGGTTTTG
NC_003369         GAGTTGGACTGTCTCACCTCATCGGTTTTTTAGAGGGGCTCTGCTCCGACTCTGGTTTTG
NC_003680         CGCATGGACGTGCTTGACTCTGTGGGTTTTTAGAGGGGCTCTGTACCGCCTCTGGTTTTG
NC_004666         CGCATGGACGTGCTTGACTCTGTGGGTTTTTAGAGGGGCTCTGTACCGCCTCTGGTTTTG
NC_002160         CGCGTAGCTGTGCTTGATTCTCAGGGTTTTTAGAGGGGCTCTGTGCCGCCTCCGGTTTTG
NC_004750         CGCATGGACGTGCTTGACTCTGTGGGTTTTTAGAGGGGCTCTGTACCGCCTCTGGTTTTG
  

NC_003056         AATCCCCGTTTTCTATTTTGGGGTTACCAGAGATCGTGGTACGTAGTGGAGCTACACCTA
NC_003369         AATCCCCCTTTTCTATTTTGGGATTACCAGAGATCGTGGTGCGTAGCGGGGCTATCCCTA
NC_003680         AGAGCCCATTCCCCATTCTCGGGCTGCCAGAGATTGCGGTCACAGACGGAGCCCGACTCC
NC_004666         AGAGCCCATTTCCAATTCTCGGGCTGCCAGAGATTGCGGTCACAGACGGAGCCCGGCTCC
NC_002160         AAAGTCCCTTTTCTCTATTAAGACTGCCGGAGATTAAGGTCACAGACGGAGCCCGTTTAC
NC_004750         AGAGCCCATTCCCTATTCTCGGGCTGCCAGAGATTGCGGTCACAGACGGAGCCCGGCTCC
  

NC_003056         GGAAGAGTCGTAGTGTTATTAGCTTTCTTTCGCAGTTTACTTTAGGTCTAGATTACCAAT
NC_003369         GGAAGAGTCGTAGTAAGATTAATTTTCTTAGTCAGTTTACCCTAGGCCTAGATTACCAGT
NC_003680         GTAAGGTTAGTTGTAATATTAGATACCTTAGCCAAACCCACCTAGGTCTTGTATATAAGG
NC_004666         GTAAGGTTAGTAGCAATATTAGATACCTTAGCCAAACCCACTTAGGTTTAGTATATAAGG
NC_002160         GTAAGGTTAGTAGTAATATTAGGTACCTAACCCAAACCCACCTCGGCTTGGTATACAAAG
NC_004750         GCAAGGTTAGTAGCAATATTAGATACCTTAGCCAAACCCATCTAGGTCTTGTATATAAGG
  

NC_003056         GCCCTAATCCCAGTTTGCACAATGCATTGGTGGCGGTTGAACGTAGAGTGTTCACCGTTG
NC_003369         GTCCTAATCCCAGCTTGCACAATGCACTGGTCGCAGTTGAACGTCGAGTGTTCACTGTAG
NC_003680         CACCAAATGCCTCCCTGCACAATGCGCTTGTAGCAGTGGAGAGAAGAGTTTACACAGTAG
NC_004666         CACCAAATGCCTCCCTGCACAACGCGCTTGTGGCAGTGGAGAGAAGAGTTTTTACAGTAG
NC_002160         CCCCAAATGCCTCCCTGCACAATGCCTTGGTTGCAGTGGAGAGAAGAGTGTTTACAGTAG
NC_004750         CACCAAATGCCTCCCTGCACAACGCGCTTGTGGCAGTGGAGAGAAGAGTTTTTACAGTAG
  

NC_003056         GGAAAGGAAATGAGGTAGTGCTACCTTACAAGAACAAACCAGGAATATTTACCAAT---C
NC_003369         GAAAAGGAAATGAGGTGGTGCGTCCTTACTCTCCCCTTCAGGGTCAGTTT---GAAAAGA
NC_003680         GAAAGGGGGATAAGGCAATCTACCCCCCCCGCCCAGAGCATGACATTTTCACTGATACAA
NC_004666         GAAAGGGGGACGAACCTATTTACCCCCCCCGCCCTGAGCACGACATTTTCACTGATACAA
NC_002160         GAAAGGGGGACAAAGCTATATACCCCCCCCACCCGGAACATGACATTTTCACTGAGACTA
NC_004750         GAAAGGGGGACAAGGCAATCTACCCCCCCCGCCCTGAGCATGACATTTTCACTGATACGA
  

NC_003056         TTAATTACTTTCGCGACTCAATTGTCAACAAAGTTGGTTGTCCAAGGACCCACACTCCTG
NC_003369         TGAACTACTTTAGAGATGCTATTGTTAAGGATGTTGGATGTCCAAAGACATACACACCAG
NC_003680         TGGATTACTTTCAGAAATCCATTATAGAAGAGGTGGGATACTGTAAGACATACCCAGCGC
NC_004666         TGGACTACTTTGGTAAGTCCATAATCGACGAGGTGGGATACTGTAAAACATACCCAGCGC
NC_002160         TGGACTACTTCGCAGAGTCCATAATTGACAAGGTGGGATACTGTAAAACATACCCTGCAC
NC_004750         TGGATTACTTTCAAAAATCCATTATAGAAGAGGTGGGATACTGTAAAACATATCCAGCGC
  

NC_003056         AGGAACTAGCCGCAACGTACCACTCTGGAAAGAGAAGTCTGTACAATGCTGCAGTCCAAA
NC_003369         AACAACTTGCTGCCACTTTCAAATCTGGGAAGAGGTCGCTGTACAACACAGCGGTTCTCT
NC_003680         AACTCCTGGCTAACAGCTATAGCGCAGGAAAGCGGGCCATGTATCACAAAGCTATTGCAT
NC_004666         AACTCCTGGCTAACAGCTATAGCGCAGGAAAAAGGGCCATGTATCACAAAGCCATTGCAT
NC_002160         AGCAATTAGCTCTTAGTTATAGTGCAGGGAAGCGGTCACAATACTTCAAAGCCATAGAGT
NC_004750         AACTCCTGGCTAATAGCTATAGCGCAGGAAAGAGGGCCATGTATCACAAAGCCATTGCAT
  

NC_003056         GCCTTAAAAAGAAGGCGGTCGAAAGGAGTGATGCTAACGTTACAGCCTTTCTTAAGATGG
NC_003369         CCTTGAAGAGGAAAGCTGTTGAGAAGCAAGATTCGTTTGTTACAGCATTTTTGAAGATGG
NC_003680         CATTGAGAACTATCCCTTACCATCAGAAGGATGCCAATGTGCAAGCTTTCCTGAAGAAGG
NC_004666         CCCTGAAAACAACCCCCTATCAGCAGAGGGATGCCAATGTGCAAGCTTTCCTCAAGAAGG
NC_002160         CTCTCAAGAAGGAACCTTATCAACAAAAGGACTCTAATGTGCAGGCATTCCTCAAGAAGG
NC_004750         CCTTGAAAACTGTCCCATATCATCAGAAGGATGCCAATGTGCAAGCTTTCCTGAAGAAGG
  

NC_003056         AAAAACATCTTATGAGTAAGAAGATAGCACCCAGGTTGATATGTCCCCGCAACAAAAGAT
NC_003369         AAAAACATATGATGTGTAAGAAGATCGCACCCAGACTTATCTGCCCCCGAAATAAACGGT
NC_003680         AAAAACACTGGATGACCAAGGACATCGCCCCCCGATTGATTTGCCCCCGCAGCAAGCGGT
NC_004666         AAAAACATTGGATGACCAAGGACATCGCTCCCCGATTGATATGCCCCCGCAGCAAGCGGT
NC_002160         AGAAGCATTGGATGACCAAAGCCATCGCCCCGCGCCTAATCTGCCCCCGCTCTAAGCGGT
NC_004750         AAAAACATTGGATGACCAAGGACATCGCCCCCCGATTGATTTGCCCCCGCAGCAAGCGGT
  

NC_003056         ATAATGTTGAATTGGGACGTCGGTTGAAGTTTAATGAGAAGAAATTCATGCATGCAATCG
NC_003369         ACAATGTTGAATTAGGGCGGCGGCTTAAATTCTCTGAGAAGAAATTTATGCACGCAATAG
NC_003680         ACAACATCATCCTAGGAACTCGTTTGAAATTCAACGAGAAGAAGATCATGCACGCTATCG
NC_004666         ACAACATTATCCTAGGAACTCGTTTGAAATTCAACGAGAAGAAGATCATGCACGCCATCG
NC_002160         ACAATATCATCCTTGGAACTCGTTTAAAATTCAACGAGAAGAAGATCATGCATGCTATCG
NC_004750         ATAATATCATCCTAGGAACTCGTTTGAAATTCAACGAGAAGAAGATCATGCACGCCATCG
  

NC_003056         ACTCAACCTTTGAATCCCCAACTGTTCTTAGTGGATATGACAGTTTTAGAGTTGGGAAGA
NC_003369         ATAATGTCTTTAAATCCCCCACCGTTCTCAGCGGTTATGATAGTTTCAAAGTGGGAAGGA
NC_003680         ATAGTGTGTTCGGATCCCCCACTGTGCTTTCTGGCTATGACAACTTTAAACAAGGAAGAA
NC_004666         ATAGTGTGTTTGGATCCCCCACTGTGCTTTCTGGTTATGATAACTTCAAGCAAGGAAGAA
NC_002160         ATAGTGTGTTTAGATCCCCCACTGTGCTTTCTGGCTATGACAACTTCACTCAAGGAAGAA
NC_004750         ATAGTGTGTTTGGATCCCCCACTGTGCTTTCTGGTTATGACAACTTCAAACAAGGAAGAA
  

NC_003056         TAATAGCCAATAAATGGTCCAAATTTAAGAGACCAGTTGCAATAGGTGTTGATGCGAGCA
NC_003369         TTATAGCCGATAAATGGGGCAGGTTTAAGCGCCCCGTAGCCATTGGTGTTGATGCCAGTC
NC_003680         TCATAGCCAAGAAGTGGCAAAAGTTTGCATGCCCCGTCGCCATCGGCGTGGATGCTAGCC
NC_004666         TCATAGCCAAGAAGTGGCAAAAGTTTGCATGCCCCGTCGCTATCGGCGTGGATGCTAGCC
NC_002160         TCATAGCCAGCAAGTGGCAAAAGTTTGCATCACCCGTTGCTATCGGTGTTGATGCTAGCC
NC_004750         TCATAGCCAAAAAGTGGCAAAAGTTTGCATGCCCCGTCGCCATCGGCGTGGATGCTAGCC
  

NC_003056         GATTTGACCAACACGTGGGGGTAGAAGCACTCCAATGGGAGCACTCTATTTATAACGGTG
NC_003369         GCTTTGACCAACATGTCAGCAAGCAGGCCCTAGAATGGGAACACTCTATTTATAATGGGT
NC_003680         GCTTTGACCAACACGTGTCAGAGCAGGCGCTTAAGTGGGAACACGGGATATATAATGGGG
NC_004666         GCTTTGACCAACACGTGTCAGAGCAGGCGCTTAAGTGGGAACACGGGATATACAATGGAA
NC_002160         GCTTCGACCAACACGTGTCTGAGCAGGCGCTTAAGTGGGAACACGGGATATACAATGGCA
NC_004750         GCTTTGACCAACATGTGTCAGAGCAGGCGCTTAAGTGGGAACACGGGATATACAATGGAA
  

NC_003056         CGTTCAAAGATCCCATCCTCAAGGAGTTGCTACACTGGCAGACAGAGAATAGAATTATGC
NC_003369         GTTTTCGAGACAAACAACTAGAGGAACTCTTGAAATGGCAAACAGAAAACAAAGTTATGC
NC_003680         TCTTTGGAGACAGCGAACTGGCTCTTGCACTTGAACATCAAATCACCAACAACATCAAGA
NC_004666         TCTTCGGTGATAGCGAATTGGCTCTTGCACTTGAACACCAAATATCCAACAACATCAAAA
NC_002160         TATTTGGCGACACTGAATTGGCCACTGCTCTCGAACATCAACTTGTAAATAATATCAAAA
NC_004750         TCTTCGGAGACAGCGAAATGGCTCTTGCACTTGAACACCAAATCACCAACAACATCAAGA
  

NC_003056         TGTTTGTTGAAGATAAAATCCTCAAGTTCAAGGTCAAAGGACACAGGATGTCTGGCGACA
NC_003369         TGTTTGTTGAAGATAAGATATTGAAGTTCAAAGTGTCTGGACACAGAATGTCAGGAGACA
NC_003680         TGTTTGTTGAAGATAAAATGCTTAGATTCAAGGTAAGAGGCCACAGAATGTCCGGTGACA
NC_004666         TGTTCGTAGAGGACAAAATGCTTAGGTTCAAGGTTAGAGGCCATAGAATGTCCGGTGACA
NC_002160         TGTTCGTTGAGGACAAGATGCTTTCATTTCAAGTGAGAGGCCACAGAATGTCCGGGGATA
NC_004750         TGTTTGTTGAAGACAAAATGCTTAGGTTCAAGGTAAGAGGCCACAGAATGTCCGGTGACA
  

NC_003056         TCAACACCTCTTCTGGCAACAAATTGATCATGTGTGGTATGATGCACTACTACTTCAAGA
NC_003369         TCAACACATCAATGGGCAACAAATTGATCATGTGCGGGATGATGCACAATTACTTCAGAG
NC_003680         TTAACACCAGCATGGGAAATAAGCTCATAATGTGCGGCATGATGCATGCCTATTTCAAGA
NC_004666         TTAACACCAGCATGGGAAACAAGCTAATAATGTGCGGCACGATGCACGCATATTTCAAGA
NC_002160         TAAACACCAGCATGGGAAACAAACTGATAATGTGTGGCATGATGCACGCATACTTTAAAA
NC_004750         TTAATACCAGCATGGGAAATAAGCTCATAATGTGCGGCATGATGCACGCATATCTTAAGA
  

NC_003056         CACTCGGAGTCAAAGCCGAACTCTGCAATAACGGCGATGATTGTGTAATCATATGTGAAC
NC_003369         AGCTTGGTGTAGAAGCTGAGCTATGCAACAATGGAGATGATTGTGTCATTATCTGTGAGC
NC_003680         AGCTGGGTGTTGAAGCTGAACTTTGTAACAACGGAGACGACTGTGTCATCATCACTGATA
NC_004666         AGCTGGGTGTTGAAGCAGAACTATGCAACAATGGAGACGACTGTGTCATCATCACTGACA
NC_002160         TGCTGGGTGTTGAAGCTGAACTGTGCAACAATGGGGACGACTGTGTCATCATCACTGAGA
NC_004750         AGCTGGGTGTTGAAGCTGAACTATGTAATAACGGAGACGACTGTGTCATCATCACTGATA
  

NC_003056         GGAAAGATGAGAACAAATTCCAGCACATGCATAGCTGGTTTAAAGACTATGGGTTTGACA
NC_003369         GAAAAAACGAGAAAAGATTCTCAGATATGCACAGATGGTTTAAGGAATATGGCTTCGATA
NC_003680         GAGCCAATGAGAAGCTCTTTGATGGCATGTACGACCATTTCCTCCGGTATGGCTTCAACA
NC_004666         GAGCCAATGAGAAGCTCTTTGATGGCATGTACGATCACTTTCTCCAGTATGGTTTCAACA
NC_002160         GAGCCAATGAGAAGCTCTTTGATGGCATGTACGACCACTTCCTAAAGTACGGCTTCAACA
NC_004750         GAGCCAATGAGAAGCTCTTTGATGGCATGTACGACCATTTCCTCCAGTATGGCTTCAACA
  

NC_003056         TGCAGATTGAAACTCCTGTCTACAAGATTGGACAGATAGAGTTTTGTCAAAGTAAACCAG
NC_003369         TGCAGATAGAGAAACCCGTTTACAAACTAACGGAGTTAGAATTTTGCCAATCCAAACCGG
NC_003680         TGGTGACCGAAAAACCAGTCTACGAACTGGAGCAATTGGAGTTTTGCCAGTCAAAACCGG
NC_004666         TGGTGACCGAAAAACCAGTTTACGAACTGGAACAATTGGAGTTTTGCCAGTCAAAACCGG
NC_002160         TGGTGACGGAAGCCCCAGTTTACGAACTCGGGGAGCTTGAATTTTGTCAATCAAAACCCG
NC_004750         TGGTGACCGAAAAACCAGTTTACGAACTGGAACAATTGGAGTTTTGCCAGTCAAAACCGG
  

NC_003056         TTAAAATTAATGGCTATTATAGAATGGTGCGTAAACCAGAAAGCATATCCAAAGACGCCC
NC_003369         TCAAGATCAACGGCTTTTACAGAATGGTGCGTAAACCACAGTCTATTTCAAAGGACGCAC
NC_003680         TCTCTATTAATGGAAAGTATAGAATGGTCAGAAGGCCCGATAGCATAGGCAAAGATAGCA
NC_004666         TCTCTATTAATGGAAAATACAGAATGGTCAGAAGGCCCGATAGCATAGGCAAAGACAGCA
NC_002160         TCAGAATAGATGGCAAATACAGGATGGTGAGGAGACCAGACTGTATTGGGAAAGATAGCT
NC_004750         TCTCTATTAATGGAAAGTATAGAATGGTCAGAAGGCCCGATAGCATAGGCAAAGATAGCA
  

NC_003056         ATTCCCTCATTTCCATGGCATCAGCTGAAGATGTCAAAACTTTCATGAGTGCTACCGCAC
NC_003369         ATTCTCTCATTTCCATGGCATCAGCTGAAGATGTCAAGACCTTCATGAGTGCTACTGCTC
NC_003680         CAACACTACTGAGCATGCTCAATCAATCCGACGTTAAAAGCTACATGTCGGCCGTGGCTC
NC_004666         CAACACTACTGAGCATGCTCAACCAATCCGACGTCAAAAGTTACATGTCGGCTGTGGCTC
NC_002160         GCACACTTCTGAGCATGTTGAATGAAGCTGACGTCAAGAGTTATATGTCAGCTGTGGCTC
NC_004750         CAACACTACTGAGCATGCTCAATCAATCCGACGTCAAGAGCTACATGTCGGCTGTCGCTC
  

NC_003056         AATGCGGTATGATCTTGAATAGTGGTGTACCTGTTCTAGATGCTTATCACAAATGCCTAT
NC_003369         AATGCGGGTTAATTTTAAATAGTGGAGTACCCGTGTTGGAAGCATTTCATAATTGCCTAT
NC_003680         AGTGCGGCTTGGTGCTCAACGCTGGGGTACCCATACTTGAGAGCTTCTACAAATGCCTAT
NC_004666         AGTGTGGTTTGGTGCTTAACGCTGGAGTACCCATACTCGAAAGTTTCTATAAATGCCTAT
NC_002160         AGTGTGGGCTCGTTCTGAACGCGGGTGTACCCATTCTGGAAAGCTTCTACCGCTGTTTGT
NC_004750         AGTGTGGTTTGGTGCTCAACGCTGGAGTACCCATACTTGAAAGTTTCTATAAATGCCTAT
  

NC_003056         TTAAAGCATCGGGGTACAAGAAAGTATCGCAAGAAGCAATAGAAAGAATTGTCTCTTTTG
NC_003369         ACAAAGCTTCCGGGTACAAACATGTTTCGCAGGAACTAATCGACAAGGTAGTCTCCTTTG
NC_003680         ACAGAAGCTCTGGGTACAAGAAAGTGAGTGAGGAATTCATCAAAAACGTCATTTCGTATG
NC_004666         ATAGAAGCTCTGGGTACAAGAAAGTGAGTGATGAATTCATCAAAAACGTCATTTCGTATG
NC_002160         ACAGAAGCTCTGGGTACAAGAAAGTAAGTGAGGAATACATCAAAAACGTCATATCATATG
NC_004750         ATAGGAGCTCGGGGTACAAAAAAGTGAGTGAGGAATTTATTAAAAACGTCATATCGTATG
  

NC_003056         GAACGCAGGACAAACTCGGGCTCAGGAAAGAGCGAGTTGAAGAACCAATAACAATGGATA
NC_003369         GCACGCAAGACAAACTCGGGCTCAGGAAAGAGCGAGTTGAAGAGCCAGTAACTATGGAAA
NC_003680         GAACGGATGAGAGACTACAAGGTAGACGTACCTTCCAAGACACACCTATCACCAATCATA
NC_004666         GAACAGATAAGAGACTACAAGGTAGACGTACCTTTGAAGACACACCTATCACCAATCATA
NC_002160         GAACAGATGAACGCCTTCAAGGTAGACGTACCTTCAAGGAGACACCTATCACAAGCGACA
NC_004750         GAACAGATGAGAGACTACAAGGTAGACGTACCTATAATGAAACACCTATCACAAACCACA
  

NC_003056         ATAGGTTGAGTTATTGGGAGTCCAGCGGGGTTGACCCACAGACACAGGTCCTTGTTGAAC
NC_003369         ATAGGTTGAGTTACTGGGAGTCTTTTGGGGTTGACCCGCAAACTCAGGTCCTTGTTGAAC
NC_003680         GTAGGATGTCCTACTGGGAATCATTCGGAGTTGACCCTAAGATACAACAAATTGTCGAGC
NC_004666         GCAGGATGTCCTACTGGGAATCATTCGGAGTTGACCCTAAGATACAACAAATTGTCGAGC
NC_002160         ATCGAATGTCGTACTGGGAATCATTCGGAGTTGACCCTAAGATACAACAACTCGTCGAGC
NC_004750         GTAGAATGTCCTACTGGGAATCATTCGGAGTTGACCCTAAGATACAGCAAATCGTCGAGA
  

NC_003056         GATATTTCGACAATCTGTTGGTCCATATCGAACCCCGCGGTGTAAAGAGATTGACGCCTT
NC_003369         GATACTTCAACAATTTGCAGGTTAGCATCGAGCCCCGTGGCGTAAAGAGATTGACGCCTT
NC_003680         GGTACTACGACAATCTTACGGTAAGTGCCCAACTCCAGAGTGTGAAGGTGACTACTCCAC
NC_004666         GGTACTACGACAATCTTACGGTGAGTGCCCAACTCCAGAGCGTGAAGGTGACTACTCCAC
NC_002160         GGTACTTCGACGATCTTACGGTAAGTGCCCAACTCCAAAGTGTGAAGGTGACATCTCCAC
NC_004750         GGTACTACGACGGTCTTACGGTAAGTGCCCAACTCCAGAGTGTGAAGGTGACGACTCCAC
  

NC_003056         TACTAGATAAAACTTTGCTTTCGATTGCGAGTGTAGCACGAAATTCTGTGTCGCTACCAA
NC_003369         TACTTGACGCGAAACTTTTAAACATAGACATCCCTGCTAGATGCTCTGTGTCCTTACCCA
NC_003680         ATCTGCAATCAATACTACTTTCCATA------CCGGAAAACCACTCA-------------
NC_004666         ATCTGCAATCAATACTACTTTCCATA------CCGGAAAACCACTCA-------------
NC_002160         ATCTGCAATCAATCCTCCTCTCCATT------CCGGAGAACAACTCG-------------
NC_004750         ATCTGCAATCAATACTGCTTTCCATA------CCGGAAAACCACTCA-------------
  

NC_003056         TACTTTCAAAATAGAAGCACTCATAGTAACCATAGTAGTAATAATAGTAGTAGCAGTTAG
NC_003369         CTATTCTGCAGTAGATTATATTATATTATTAGTAGCTATTATTATATTAGTAGTTCTCAA
NC_003680         ------------------------------------------------------------
NC_004666         ------------------------------------------------------------
NC_002160         ------------------------------------------------------------
NC_004750         ------------------------------------------------------------
  

NC_003056         TTTATTAGACTACT-----CTAGTTCATACAGATAAATTGCAACGGATTACAAATTCCTA
NC_003369         CCTCTTGCTTAGCTATTGCCTGAGAAGAGAAGAATAGGTTCCTTCGATTACAAGTTCTTA
NC_003680         --------------------------------CATAACGAATATTAATTACCAGATTTTA
NC_004666         --------------------------------CAAAACGACTATTAATTACCAAATCTTA
NC_002160         --------------------------------CAAAACGAATATTAATTACCAAATCTTA
NC_004750         --------------------------------CAAAACGAATATTAATTACCAAATCTTA
  

NC_003056         TCAGGTTTTGCTTCTGGATTTATTTCCAGCATTCCTGTTTCAATATTGGCAATTTATTTT
NC_003369         GCTGCGTTTGTGTTGGGCTTTGTATCCAACATTCCAGTTACAGCATTGGGAATCTATATT
NC_003680         GCTGGGTTTGGAATAGGGTTTATAGCGTCTATACCCTGTACATTAGCTCTCACGTATTTT
NC_004666         GCTGGGTTTGGAATAGGGTTTATAGTTTCTATTCCCTGTACATTAGCTCTCTCCTACTTT
NC_002160         GCCGGGTTTGGGATAGGGTTTATAGTAAGTATTCCCTGTACATTAGCTCTCACGTACTTT
NC_004750         GCTGGGTTTGGGATAGGGTTTATAGTTAGTATACCCTGTACATTAGCTCTCGCGTACTTT
  

NC_003056         GTCTACCTAAAAATTTCAAAGAATCTGCGAGAGATAATCAACGAGTATGGTCGCGGTTAG
NC_003369         GTTTACCAACGGATTCTAAAAGAGATCAGAGAAATAATCAACG---ATGGTCGCTAGAGG
NC_003680         ATTTACAATAAAGTTTCAGACACTACTAGAGAGGTAGTGA------ATGAATTCAGTAGG
NC_004666         ATCTACAATAAAGTTTCTGACACCACTAGGGAGGTAGTGA------ATGAATTCAGTAGG
NC_002160         ATTTACAATAAAGTTTCAGACACCACTAGAGAGGTGGTGA------ATGAATTCAGTAGG
NC_004750         ATTTACAATAAAGTTTCAGACACCACTAGAGAGGTGGTGA------ATGAATTCAGTAGG
  

NC_003056         CAATGTCGCAATACAACGACGACGCACTCGTAGAGCAGCACGACGCGCTCCACGGGTTCA
NC_003369         AAAA---CGAGTTGTCGTTCGACAATTACAGACCCGCGCAAGGAGA------CGTTTACC
NC_003680         CCGT---AGAAACAACCGCAGG------AGGAATGGCCCAAGGAGAGCAAGGCGCGTTAG
NC_004666         CCGT---AGAAATAACCGCAGG------AGAAATGGCCCAAGGAGAGCAAGGCGCGCTGG
NC_002160         CCGT---AGAGGACCTAGACGAGCAAATCAAAATGGCCCAAGAAGG---CGGAGCCGTAG
NC_004750         TCGT---AGAGGACCTAGACGCGCAAATCAAAATGGCACAAGAAGG---AGGCGCCGTAG
  

NC_003056         GCTCATGGCTGTTCCGACGGTCACCAGCAGACCACAACGCAGAGGACGACAACGACGA--
NC_003369         AGTCGT---TCTGGCTACGGCCCCTGTGCGACCACAACGA------AAACGACGACAACG
NC_003680         CGCAGT---TCGGAGAATGGTTGTGGTCCAACCCAATCGAGCCGGACCAAAACGACGAGC
NC_004666         CGCAGT---TCGGAGAATGGTTGTGGTCCAACCCAATCGAGCCGGACCAAAACGAAGAAC
NC_002160         AACAAT---TCGGCCAGTGGTTGTGGTCCAACCCAATCGAGCAGGACCCAGACGACGAAA
NC_004750         AACAGT---TCGGCCAGTGGTTGTGGTCCAACCCAATCGAGCAGGACCCAGACGACGAAA
  

NC_003056         ----CGAAGGAGAAATAATAGAGGAGGAAGCTTTATTTCCGGAGGATCAGGCAAGGCTCA
NC_003369         AGGACGAAATAACAAATCTCGAGGAGGAAATGGATTTGCCCGAAGATCAAGCCAGGTTCA
NC_003680         TCGTCGACGCACAAGAGGAGGAGGGGCAAATCTTATATCTGGACCAGCAGGCAGGACTGA
NC_004666         TCGTCGACGCACAAGAGGAGGAGGGGCAAATCTTATATCTGGACCAGCAGGCAGGACTGA
NC_002160         TGGTCGACGCTCAGGAAGAAGAGGGCCAAATTCTATACCTGGATCAACAGGCAGGACTGA
NC_004750         TGGTCGACGCAAGGGAAGAGGAGGGGCAAATTTTGTATTTAGACCAACAGGCGGGACTGA
  

NC_003056         CACATTCGTGTTTTCAAAGGACGGCATCAATGGTAGTTCCAAGGGAAGTATCACTTTCGG
NC_003369         CGAATTCGTATTCTCTAAGGACAACCTCAATGGAAACTCCAAGGGAAGTATCACGTTCGG
NC_003680         GGTATTCGTATTCTCAGTCAACGACCTTAAGGCCAACTCCTCAGGGACAATCAAGTTCGG
NC_004666         GGTATTCGTATTCTCAGTCAACGACCTTAAGGCCAACTCCTCAGGGACAATCAAGTTCGG
NC_002160         GGTATTCATATTCTCAGTCGACAACCTTAAAGCCAACTCTTCCGGGACAATCAAATTCGG
NC_004750         GGTATTCGTATTCTCAGTTGACAACCTTAAAGCCAACTCCTCCGGGGCAATCAAATTCGG
  

NC_003056         GCCGTCTTTATCAGAATGCAAGCCATTCTCTGATGGAATACTCAAGGCCTACCATGAATA
NC_003369         GCCGTCTCTATCAGAGTGCAAGCCGCTCGCAGATGGCATACTCAAGGCCTACCATGAGTA
NC_003680         TCCCGACCTTTCGCAATGCCCAGCGCTTTCAGGTGGAATACTCAAGTCCTACCACCTTTA
NC_004666         TCCCGACCTTTCGCAATGCCCAGCGCTTTCAGGTGGAATACTCAAGTCCTACCACCGTTA
NC_002160         CCCCAGTTTATCGCAATGCCCAGCGCTTTCAGACGGAATACTTAAGTCCTACCACCGTTA
NC_004750         CCCCAGTCTATCGCAATGCCCAGCGCTTTCAGACGGAATACTCAAGTCCTACCATCGTTA
  

NC_003056         TAAGATCACGAGTATCTTATTACAGTTCATCACCGAGGCCTCTTCCACCTCGTCAGGCTC
NC_003369         TAATATCACGAACGTCGAGCTGGCGTACATCACCGAGGCCTCTTCCACCTCCTCAGGTTC
NC_003680         CAAGATCACAAACGTCAAGGTTGAGTTTAAGTCACACGCGTCCGCCTCTACAGTCGGCGC
NC_004666         CAAGATCACAAACGTCAAGGTTGAGTTTAAGTCACACGCGTCCGCCTCTACAGTCGGCGC
NC_002160         CAAGATCACAAGTATCCGTGTTAAGTTTCAGTCACACGCGTCCGCCGCTACGTCGGGCGC
NC_004750         CAAGATCACAAGTATCCGAGTTGAGTTTAAGTCACACGCGTCCGCCAATACGGCAGGCGC
  

NC_003056         CATCGCTTATGAGCTTGACCCACACTGCAAGTACTCCGAAATTCAATCGCTACTCAACAA
NC_003369         CATCGCTTATGAACTCGATCCTCACCTCAAGAACACAACAATCCAGTCCAAAATTAACAA
NC_003680         AATGTTTATTGAACTCGACACTTGGTGCTCACAATCAACCTTGGGTAGCTACATTAACTC
NC_004666         AATGTTTATTGAACTCGACACTTCGTGCTCACAATCAACCTTGGGTAGCTACATTAACTC
NC_002160         TATCTTTGTTGAACTCGACACCGCGTGCAAGCAATCAGCCTTGGGTAGCTACATTAATTC
NC_004750         TATCTTTATTGAGCTCGACACCGCGTGCAAGCAATCAGCCCTGGGTAGCTACATTAATTC
  

NC_003056         ATTCAGTATCACAAAGAGCGGTTCGAAACGTTTCCCAACCAGAGCTATCAATGGCCTCGA
NC_003369         ATTCAGCATCACCAAGTCTGAGAAGAAAAAGTTCTCTCGGAAGGCTATCAATGGACAGGC
NC_003680         ATTCACCATCTCAAAATCAGCAACCAAAACCTTCACCGCCCAACAGATTGACGGGAAGGA
NC_004666         ATTCACCCTCTCAAAATCAGCAACCAAAAACTTCACCGCCCAACAGATTGACGGGAAGGA
NC_002160         CTTCACCATCAGCAAAACTGCCTCCAAGTCCTTCAGAGCCGAGGCGATTAATGGGAAGGA
NC_004750         CTTCACCATCAGCAAGACCGCCTCCAAGACCTTCCGGTCAGAGGCAATTAATGGGAAGGA
  

NC_003056         ATGGCATGATACCAGTGAAGATCAATTCAAGATCCACTATAAGGGGAACGGAGAGTCCA-
NC_003369         ATGGCACGACACTTCAGAGGACCAATTCAGGATTCTCTATGAAGGAAACGGAGACGCCA-
NC_003680         ATTCAGGGAGAGTACGGTGAACCAATTTTACATGCTATACAAGGCGAATGGTAGTACATC
NC_004666         ATTCAGGGAGAGCTCGGTGAATCAATTTTATATGCTATACAAGGCAAATGGTAGTACATC
NC_002160         ATTCCAAGAATCAACGATAGACCAATTCTGGCTACTCTACAAGGCAAATGGGACCACTAC
NC_004750         ATTCCAGGAATCAACGATAGACCAATTTTGGATGCTCTACAAGGCCAATGGAACTACCAC
  

NC_003056         --AGATCGCAGGCTCCTTCAAGATCTCGATCAATGTCTTAACGCAGAATGCTAAATAGGT
NC_003369         --AGATTGCTGGATCGTTCAGAGTCACTATCAAGGTATTAACTCAGAATCCAAAATAGGT
NC_003680         TGATACCGCCGGGCAATTCATCATTACAATACGCGTTGCCAACATGACTCCCAAATAGGT
NC_004666         TGATACCGCCGGGCAATTCATCATTACAATACGCGTTGCCAACATGACTCCCAAATAGGT
NC_002160         TGACACCGCTGGACAGTTCATCATAACGATAAACGTCAGTATGTTAACTCCCAAATAGGT
NC_004750         TGACACGGCAGGACAATTTATCATTACGATGAGTGTCAGTTTGATGACGGCCAAATAGGT
  

NC_003056         AGACGGAGAA---CCGGGTCCGAAACCAGGTCCAGACCCA------GCACCCCAGCCAAC
NC_003369         AGACGGAGAACCGGATCCTCCGGGCCCTGGCCCAGATCCA---------------CCACC
NC_003680         AGACTCCTCAACACCAGAACCTTCGCCACAACCCCAGCCA------------GAGCCCAA
NC_004666         AGACTCCTCAACACCAGAGCCTACACCCCAACCCCAACCA------------GAGCCCAA
NC_002160         AGACTCCTCAACACCGGAACCGAAACCAGCACCAGAGCCAACACCAGCCCCACAACCCAC
NC_004750         AGACTCCTCAACACCGGAACCAAAACCTGCACCGGAACCAACACCAACCCCCCAGCCAAC
  

NC_003056         ACCAACACCCGAACCAACGCCAG---------------CCAAACACGAGAGATTTATCGC
NC_003369         ACCAACACCTGCACCAACACCACAACCACAGCCAACGCCGAAGCACGAAAGATTCATCGT
NC_003680         ACCTGATCCGCAGCCAACACCAGAG------------CCTCGACAGAAACGGTTTTTCGA
NC_004666         ACCTGATCCGCAGCCAACACCAGAG------------CCTCAACACAAACGGTTTTTCGA
NC_002160         TCCAACCCCACAGCCCACACCAGAACCAACTCCTGCACCTGTCCCCAAGAGATTCTTTGA
NC_004750         GCCGGCTCCACAGCCCACACCTGAACCAACTCCTGCACCTGTCCCCAAAAGATTCTTCGA
  

NC_003056         GTACACCGGTACGTTGTCCACGCTTATTAGCGCGCGACAGTCTTCTGACAGTATCTCACT
NC_003369         TTATACTGGCGTACCCGAGTCCCGCATTAGTGCGCAATCAACGGATGATTCAATCTCCGT
NC_003680         GTACGTAGGAACGCCCTATGTTGTCATACAAACTAGGGAGAGTTCGGATAGCATTGCCGT
NC_004666         GTACGTAGGAACGCCCTATGTTATCATACAAACTAGGGAGAGTTCGGATAGCATTGCCGT
NC_002160         ATACGTCGGAACTCCAACCGGCGTGATTTCAACGCGAGAAAACTCTGACAGTATTTCTGT
NC_004750         GTATATCGGAACTCCTACCGGTACAATCTCGACTAGAGAGAACACTGACAGTATATCTGT
  

NC_003056         CTACTCCATTCGGAGTCAGAGAATTAGATACATCGAGGATGAAAATTCCAGTTGGACAAA
NC_003369         TTATTCTTTGCAAAATCAAAGATTGCGATACATCGAGGACGAAAATGCGAACTGGACGAA
NC_003680         TAAGGCGATGAATGATCAATCTTTTCAGTACATCGAAAATGAAACTTCGGAGCAAAGAAC
NC_004666         CAAGTCAATGAATGATCAATCCTTTCAGTACATCGAAAACGAAACTTCTGAGCAAAGAAC
NC_002160         CAGCAAGCTTGGTGGACAATCCATGCAGTACATCGAGAATGAGAAATGTGAATCAAAGGT
NC_004750         CAGCAAGCTCGGTGGACAGTCGATGCAGTACATTGAGAATGAGAAATGTGAAACGAAAGT
  

NC_003056         CATAGATGCAAAATGGTACTCACAGAATTCTGTTGAGGCCATTCCAATGTTTGTTTATCC
NC_003369         TATTGAAGCCAGGTGGTACTCTAACAACAATGTTAAAGCCACCCCGATGTTTATTTTTCC
NC_003680         CGTCAAGGCATGGTGGAACTCCAACAACAGTGTCCAAGCGCAAGCAGCATTTATATTTCC
NC_004666         CGTTCAGGCATGGCGGACCTCCAACAACGGCGTCCAAGCGCAAGCAGCATTTGTATTTCC
NC_002160         TATTGATTCCTTCTGGAGCACCAACAACAACGTTTCTGCCCAGGCAGCATTCGTTTTTCC
NC_004750         CATCGATTCCTTTTGGAGCACTAACAACAACGTTTCTGCGCAAGCAGCTTTCGTTTATCC
  

NC_003056         AGTGCCCGAAGGCACTTGGTCAATTGAAATATCTTGTGAAGGTTACCAGGCAGCGTCAAG
NC_003369         AGTTCCTCAAGGCAAGTGGTCGGTTGAGATATCTACTGAAGGGTACCAACCAACGTCAAG
NC_003680         TATACCCGCTGGTGAGTACAGCGTGAATATCTCTTGCGAAGGTCTACAATCTGTGGACCA
NC_004666         TATACCCGCTGGAGAGTATAGTGTTAATATTTCTTGTGAAGGTCTACAATCAGTGGACCA
NC_002160         AGTGCCAGAAGGGTCATACAGTGTTAACATTTCGTGTGAAGGCTTTCAATCCGTTGACCA
NC_004750         AGTGCCAGAGGGATCATACAGCGTTAACATTTCGTGCGAAGGCTTCCAGTCAGTTGACCA
  

NC_003056         TACATCAGACCCCCATCGTGGAAAATGCGATGGCATGATTGCTTACGAC---GACGATTC
NC_003369         CACAACAGACCCTAATAATGGGAAATGCGATGGATTGATCGCTTACAGTGATGATGACAA
NC_003680         CATTGGAGGAAACAGAGACGGATATTGGATAGGCTTGATAGCCTACCAA---AGCCAAAG
NC_004666         CATTGGAGGAAACCGAGACGGATATTGGATAGGCTTAATAGCCTACCAA---AATCAAAG
NC_002160         CATCGGTGGTAACGAGGATGGCTACTGGATTGGGCTCATCGCTTACTCC---AATTCATC
NC_004750         CATCGGTGGCAACGAGGACGGCTATTGGATTGGTTTAATTGCCTACTCC---AATTCGTC
  

NC_003056         TTCGAAGGTGTGGAATGTTGGTCAGCAGAATAACGTAACCATTACCAATAATAAGGCCGA
NC_003369         GACGGATGTTTGGAATGTAGGAGTGCAAAAGAACATAACCCTTAGCAACAACAAGGCCGA
NC_003680         TGGGGACTACTGGGGCGTAGGTAACTATGTCGGCTGTGATATAACAAATCTTCTAGGAAC
NC_004666         CGGGGATTATTGGGGCGTGGGCAACTATGCTGGCTGTGATATAACCAATCTTCTAGGAAC
NC_002160         AGGAGACAACTGGGGAATCGGTAATTACAAAGGGTGCAGTTTCAAAAATTTCTTGGCAAC
NC_004750         TGGCGATAATTGGGGAGTTGGCAATTACAAAGGGTGCAGTTTTAAGAATTTCTTGGCAAC
  

NC_003056         TAATGATTGGAAATATGGTCACCCTGATCTCACGATCAATGGTGACAGATTCGATCAGAA
NC_003369         CAACACGTGGAAGTATGGCCACCCAGACTTGGAGATTAACAACTGCAAGTTCAACAATAG
NC_003680         AAACACTTGGCGTCCAGGCCATGAAGATTTGGAATTAAACAGCTGTAAATTCACAGATGG
NC_004666         AAACACTTGGCGTCCAGGCCATGAAGATTTGGAATTAGACGGCTGCAAATTCACTAATGG
NC_002160         AAACACTTGGAGACCTGGCCACAAAGATCTCAAGTTGAATGACTGCCAGTTCACAGATGG
NC_004750         CAACACTTGGAGACCAGGCCACAAAGATCTCAAGTTGACTGATTGCCAGTTCACAGATGG
  

NC_003056         TCAAGTAGTCGAGAAAGATGGAATCATTTCATTCCATTTAGTAACTACTGGCCCAAATGC
NC_003369         GCAAGTCCTGGAACGCGATGCGTACATTTCGTTCCATGTTGAAACAACTGGGCCCAATGC
NC_003680         ACAAATAGTTGAAAGAGATGCTGTGATATCTTTCCATGTCAAAGCTAGGGGTGCTGATCC
NC_004666         ACAGATAGTTGAAAGAGACGCTGTGATATCCTTCCATGTTAAAGCTCAGGGTGCTGACCC
NC_002160         ACAAATAGTTGAAAGGGATGGCGTGATATCTTTTCATGTAGATGCAACAGGTACTGACGC
NC_004750         ACAAATAGTTGAAAGGGACGCCGTGATGTCTTTCCACGTAGAAGCAACAGGCAAGGATGC
  

NC_003056         AAGTTTCTTTCTCGTCGCTCCAGCTGTTAAGAAAACAGCTAAATACAACTTTTGTGTATC
NC_003369         TTCCTTCTTCTTAGTTGCGCCTCCAGTTCAAAAGACTGCTCGGTATAATTATGCCGTATC
NC_003680         CAAGTTTTACCTCATGGCACCTAAAACCATGAAGGCTGACAAATACAACTATGTTGTGTC
NC_004666         CAAGTTTTACCTCATGGCACCCAAGACCATGAAGTCTGACAAGTATAACTATGTCGTGTC
NC_002160         CTGTTTCTACCTTGCAGCCCCCAAGACAATGAAAACTGACAAATACAACTATGTTGTTTC
NC_004750         CAGCTTCTACCTCATGGCTCCCAAAACAATGAAAACTGACAAATACAACTATGTTGTCTC
  

NC_003056         ATACGGAGATTGGACGGATAGAGATATGGAGTTTGGAATGGTATCAGTAGTGCTCGATGA
NC_003369         TTATGGAGCTTGGACTGATAGGATGCTAGAGTTTGGTTCTGTTACTGTTGCACTTGATGA
NC_003680         GTATGGAGGGTACACAGATAAAAGAATGGAATTTGGAACCATATCTGTCACTGTGGATGA
NC_004666         TTATGGAGGTTACACAGACAAAAGAATGGAATTTGGATCCATATCTGTCACTGTGGATGA
NC_002160         CTATGGAGGGTACACGAACAAACGGATGGAGTTCGGTACCATATCTGTGACATTTGATGA
NC_004750         ATATGGAGGGTACACAAACAAGCGAATGGAATTCGGTACCATATCTGTGACATGTGATGA
  

NC_003056         G---CACTTGGAAGGTGCAAGGAGTTCTCAGTATGTTAGGAAAACGCCAAGATCAGGTCA
NC_003369         A---CATTTAGAAGGTGGTAACAGTTCTCGATATATTAGGAGGTCACCAAGGCCAGGACA
NC_003680         ATCTGATGTTGAGGCAGAACGCTATAGCAGGCACACGAGCACGGTCAGGAGAACAGAGAA
NC_004666         ATCTGATGTTGAGGCACAGCGCTACAACAGGCACACTAGTACGGTTGGGAAAGCAGAAAA
NC_002160         ATCCGATGTTGAGGCAGAACGCATTGCCAGGCATTCAGAGACCCCGGCTCGTCACAACCA
NC_004750         ATCCGATGTTGAGGCAGAACGAATAACAAGGCACGCTGAAACGCCCATACGTTCTAAACA
  

NC_003056         T---------GTTGGCGTCAATCGTTCTCACCGATTGCAAGACAATTTCGTACCGACG--
NC_003369         C---------------CTTGAGTCGACAAGAACATATGATTTGCACTTATTGCCTCATAT
NC_003680         CCGAGATTACGGGTGGATGAATGTGCTCCCACCCTACAATCCTGACCAAGTACCAGAGCA
NC_004666         CCGAGATTATGGGTGGATGAGTGTTCTACCACCCTATGATCCTAACCAAGTGCCGGAGCA
NC_002160         T---------------ATACTCCTATCTGAGAGTTACGAA---GAGCCATTACCC-----
NC_004750         T---------------ATTCTTGTTTCTGAGCGGTATGCG---GAACCATTGCCC-----
  

NC_003056         --------------GAATATGTCAGTGATGAAGATAGTAGTAGTAATAGTAGTATAGTTA
NC_003369         GGACGATCTCATAGCCGCCAACACTACAGCTGTTGTAGATGGCTATGGGAGTAGTATTAG
NC_003680         GGAAGAT-------GAACAACCAGTGGTTGATAAGGAAATGGATGCCGGATCCCCTATCG
NC_004666         AGAGGAA-------GAACAACCAATGGTTGACAAGGAGATGGATTCGAGACCTCCTGTCG
NC_002160         --ACCAT-------AATCGACCAAGGCTTGTGT--------GATGTGAAAACTCCC---G
NC_004750         --ACCAT-------AGTCAACCAAGGCTTGTGT--------GATGTGAAAACTCCC---G
  

NC_003056         GCAATCGACCATCAACTCCGGATAATGATAGTGACGCCAAATTTGCT-------------
NC_003369         TATAGATAGACAAGTCTTAGTTGCCGTTGACAATCATATAGTAGATTCCGGCGACGAGAC
NC_003680         ACACCGCATCGTTGACCTCTGATACTGAGGCTGAGAAAGCCTTTGACTTGAAG--GAAGA
NC_004666         AACCCCCTTCCCCAACCTCCGACACTGAGGCTGAAAGAGCCTTTGACTTGAGA--GAGGA
NC_002160         AGCAAGAAATTGTGAAGGTGGAT---GAAGAGGACAGACAGACTGTTTCCACT--GAACC
NC_004750         AGCAAGAACAAACACTGGTGGAT---GAAGATGACAGACAAACTGTTTCTACT--GAATC
  

NC_003056         ----------------------------GAATCTATGAAAGGTAAGCTTCCG------TC
NC_003369         GGATGATCTTCCAGGTTATTCAAGCTCATCTTCTGAAGCACCTAAATTACCTGCCGTTAA
NC_003680         AGAACTTACTAGGGCCATTCTTGAATACGAGGCAGCCACTGTATCAATACCTGATGCTGC
NC_004666         AGAACTTACGAGGGCCAGACTTGAATACGAGGCAGCCACTGAATCCATACCTGATGCTGC
NC_002160         TGATATA------GCATTGCAGGAATATGAAGCTGCCACAGCTGAAATACCTGATGCTGA
NC_004750         TGATATA------GCACTCCTGGAGTATGAGGCTGCAACAGCTGAGATTCCGGATGCTGA
  

NC_003056         TCAGACGAAGCTCCCGCCTAAAGGGTTCCTATCACAATTAAGCACAAAAGAGAAAAAAGA
NC_003369         TCAAACGAAGTTGCCACCAAAAGGGTTTCTGTCCAGGTTGCGAGAGTCCGAGATCGAAGA
NC_003680         CCCGGATATCTTGCCCTCTAAATCTGAGATGAGC-----AGCAAACCAATAGACCGAGAT
NC_004666         CCCGGACGTTTTACCCTCAAAATCTGAAATGAGC-----AGTAGACCAATAGACCATGAT
NC_002160         AGAGGACGTTTTGCCCTCCAAGGAACAACTGTCT-----GTCAAACCCGTGGACTCATCC
NC_004750         AGAGGACGTTTTGCCCTCCAAGGAACAGTTGTCT-----TCAAAACCAATGGATACGTCT
  

NC_003056         AATCTCCAATTCTAAACCCTCGAATGTCGAAGGTCTGGTTGGTCCTCTTGTTGCAGCTTA
NC_003369         GATAGCGGACAAACCAACCGAGATAACAACACCTGAGGTTAGACAACTAGCTGATGCCAC
NC_003680         GGGAGGTCTTTACCAAAATCTCAG----ACAAAGGAAGTC-----CTTGGCACTTACCAA
NC_004666         GGAAGGTCTTTACCAAAACCTCAG----TCAAAAGAAGTC-----CTCGGCACATACCAA
NC_002160         GGAACACCACTTCCAAAATCTAAG----GAACCTGAAGTA-----CTTGGAACGTATCAG
NC_004750         GGCAATATAATACCAAAACCCAAG----GAACCTGAAGTA-----CTTGGGACATACCAA
  

NC_003056         TGGATACCCATCTCAAACGGGTGTTCATGACGCAGCAAGAGAGATACTGCAAGCTAAAGA
NC_003369         ACATCAGCCTTTTGCCGCAGGGATGTACAATGACGCTTTTGAGCGACTGTCCATAAATGA
NC_003680         GGCCAGAACATCACTTCTGATGATGTTCCTCCTGTCATAGCTGAAAAATTGCGTGAAGTA
NC_004666         GGCCAGAACATCACACCAGATGATGTTCCTCCTGTCATAGCTGAAAAATTGCGTGAAGTG
NC_002160         GGTATGAATATATACCCAGAGGATGTGCCACCGGTGGCTCGTCAAAAGCTGCGCGAGGCA
NC_004750         GGACAGAACATTTATCCTGAAGACGTACCTCCAATGGCGCGGCAGAAATTGAGAGAAGCC
  

NC_003056         AGCTGCAGAAAACCTGGCAGAATTAGAAAGGGACTTAAAGGAGATTAACAAGCTTGAACC
NC_003369         AAAGAAACGCAATTTTGATTCCGTCAAGGATGATATTGCTGAAATAGAGAGGACATTGCC
NC_003680         AACAGAGCACCATCTACTCTGCTTTACGAC---AGGCAGCCAAAACAACCTAAAAATCCT
NC_004666         AACAGAGCACCATCTACTCTGCTTTACGAC---AGGCAGCCAAAAACACCAAAAAGCTTT
NC_002160         GCAAAAGCCCCTTCCACCATGCTTTACGAC---AAGGCCCCCAAGGGGAGCAAATCAATT
NC_004750         GCGAATGCGCCTTCCACGCTACTCTATGAAAGAAGAACCCCAAAGAAGAGTGGCAACTTT
  

NC_003056         ACCGGATGTAATCGTTCAGGAAGAAATCCCTGACTTTGTGCCGCCATCGGAGAAGATATT
NC_003369         AAAAGAAGAGTACAGGGTGCCAAAACTGCCACGCATCAAGCCCGCTTCCGA-AGTGGATA
NC_003680         CTTACCCGTTTCGTATTATCTAATAAGACTA-GCACGGCTTCCCCTGGC----TCCCAGT
NC_004666         CTTTCCCGTTTCGTAGAAACCAATAAAACTA-GCTTGGCTTCCCCTGGT----TCACAGT
NC_002160         CTGTCGCGATTTGTGGAAGGCAATAGGTCCA-AGGCAACCCCTGCTGCTCC-TACAGTGT
NC_004750         TTATCCAGACTTGTAGAAGCGAATAGGTCCC-CTACTACTCCCACTGCCCC-ATCCGTGT
  

NC_003056         AAAGGAAGATGATCCTGACTATGTACCTCCGATTTGGCACAATGCCGACCAGGCTGTATT
NC_003369         ACGATCACTATGGTGAAAGTCAACAAACTTTGGCAGAGATCGAAAGACGTAACGTCTGGG
NC_003680         CTTCCACTGCTGGAATGACGAGAGAACAAGCATCTGAATACACCAGG----ATTAGGAAG
NC_004666         CTTCCACATCAGGAATGACAAGAGAACAAGCCTCAGAATACACCAGG----ATTAGGAAG
NC_002160         CAACTACTTCCAATATGACAAGAGAGCAGTTGCGAGAGTACACTCGT----ATTAGAAAT
NC_004750         CAACTACTTCAAACATGACAAGGGAGCAGCTCCGGGAGTACACTAGG----ATTAGAAAT
  

NC_003056         GGTCTCAAGTTATGAGCCTCCAGACTGGAGTCGGCCAGCTTA------------TGAGTC
NC_003369         CCAGTAAAGATGACGCTGTTGCGGTTGAATCTCCACCCCCGGGTTATCCTCTTGGGCCAA
NC_003680         TCTTTGGGCCTAACAGCAGCAAAACAATACAAAGCAAGCCTCGATGACACATAGTGAAGA
NC_004666         TCAATGGGCCTCACGGCAGCTAAGGAGTACAAAGCCAGTTTAGCTGACACATGGTGAAGA
NC_002160         AGTTTAGGTGTTACCGCAGCAAAAGAGTACAAAGCGCAATTTCA---------GTGAAGA
NC_004750         TCCAGCGGAATCACAGCAGCAAAGGCGTACAAGGCGCAATTCCA---------GTGAAGA
  

NC_003056         AGGTGACCCACCTAAGAAGACAGGAACACTCAAAGGTACTCTCTCTAAATTAGGGGGTTC
NC_003369         TTGAGGCTAGGGAGTTAATGCCGGTTGAGTGGAGTAGAC-CAGATTATGAGCCCCCGAAA
NC_003680         TCAACACCACTCGCA-AATACGGATCCTGGGAAACAGGCAGAACTTCGGTTCGTAAGCTC
NC_004666         TCAACACCACTCGCA-AATTCGGATCCTGGGAAACAGGCAGAACTTCGGTTCGTAAGCTC
NC_002160         TTAACACCACTAACACAAGCCGAATCCTGGGAAACAGGCAGAACTTAGGTTCGTAAGCTC
NC_004750         -CAACACCACTAGCACAAATCGGATCCTGGGAAACAGGCAGAACTTCGGTTCGTAAGCTC
  

NC_003056         CTTAAGGAGTGGTGAATCGTCTCTTAGAGGTAGCCTCCGCAAGACGCAAGATCAAACTGA
NC_003369         CCTAAGAAGTCATTGTTTGGCAGACTCAAGTCACAAGCCAAGGTAGAAGCTAATCCTTCT
NC_003680         GGGTA----------------------AACTAGTCCTTTACCGCCGTATCGTACTTTGTG
NC_004666         GGGTA----------------------AACTAGTCCTTTACCGTCGTATCGTACTTTGTG
NC_002160         GGGTAATTGGAAGGTGGGCTGTCAACCCACCACCATCTTACCGCCGCATTGCCTTGTGTT
NC_004750         GGGTA----------------------GGCCGTCAACCTACCGCCGTATCGTATTGTGTT
  

NC_003056         TCTAGATAACAAGTTATCCAAACTCAGTGTTATCCAGAGATCCCGGTACCAGAGGATTCT
NC_003369         TCTCCTCGCAATGACATA-AGAAGATCATCTTTTAGTAGCTTTCGTAGATAGACATCTCT
NC_003680         TGGCCGATGGATGATCTACATGTGATAGCGGTTTGCGTGCTGTCCACGACAGTGTTCGCA
NC_004666         TGGCCGATGGATGATCTACATGTGATAGCAGTCTGTGTGCTGTCCACGACAGTGTTCGCA
NC_002160         TGGCCGATGGACGATCTCCATGTCATCGCTGTTTGTATGCTTGCCATGACCACTTTCACA
NC_004750         TGGCCGATGGAGGATCTTCACGTTATCGCCGTTTGTATTCTTGCTTTGACTGTGCTCTCT
  

NC_003056         CAATAACCTGGGTAAAATGCGTGCGCGAACATATATTGA-----TGGTTTAGATTTAGAT
NC_003369         AGACTCACTGAGAGCCAACGCAGCGCCACTAGTGCATCG------------AATCCTGGG
NC_003680         GGCTTTGTGTTGACAATAGGGGCCGCAGCTAGTCTCTGT------------GGGTGTGTT
NC_004666         GCGGCAGTACTCACAATTAGCGCAATTGCTAGTATTTGC------------GGCAGTGCA
NC_002160         GCAGTGGGAGTTGTGCTTGGTTGCTGCATTGGTTGT-----------ATAGAAGCCCTCT
NC_004750         GGGGTAGGCGCTGTTTTGAGTTGCTGCCGTTGGTGCTGCAGCAATCCTTTTCCTCCCTCC
  

NC_003056         TAGTATAATAGAAGTAAGTGTGCGCTTTCCATCACATTAGGTCGGAGCCAACCTTGGTGA
NC_003369         AAACAGGCACGGAGAACAAAATCCGGTAAGCTCGGGAAGCCGTCAACTTCCGCCGTATTG
NC_003680         TATTCAACAGTCTATAACACAAAGGTCTAATCTGTGATACGACCAACCAAAAATAAACGG
NC_004666         TGTGCAACTGCCAACATTCAAAGGGTTTAATCTGTGATACAACCCACC-AAAATACACGG
NC_002160         GTGGCAGTAAACGCTAAACATGTATCTCGGTCTGTGCGAGATGCAACTCAAAAACAAGTA
NC_004750         CTCTCTTCTGTTCAAGCAAAAGACTCTCGATCTGTGCGAGAGACAA-TCAAAAATATCGA
  

NC_003056         GTTGCTGTCGTGGGATCCTGGGAAACAGGTTCGGTGAACAAAAAGCCGGTAATCTCGGGC
NC_003369         ATGAAAACAACTTGGCCGACGCTGTTAATAACCTTAGCATCTTGAGTTCTACTAAAAATT
NC_003680         GGAACCTCGGGTTCAGCGAGAGGGCTAACGACCCTCAGTAATTGGCTGGTTCTGGGAGAC
NC_004666         GGAACAACAGGTTCAGCGAGGGGGCTAACGACCCCCAGCAATTGGCTGGTTCTGGGAGAC
NC_002160         GGGAGCTTGGGCTCAGTGAGAGGATTAACGACCCTCAGTAA-AGGCTGGTCCTGGTGGAC
NC_004750         GGGAGCTTCGGCTCAGTGAGGGGATTAACGACCCCCAGTAA-TGGCCGGTCCTGGCGGAC
  

NC_003056         GTTCGTCAGACGCCGTCGTATCAACACAGTATGCATATCCATCAATAACCCGACTTCTTG
NC_003369         AGATAGTTTTCCGCCTCTTC-CAAAAGTTGCCACCTTTTGGAATGTGAGATAGATGGAGA
NC_003680         ATGAATACCCTCCTATAGAA-CGAAGTGGAACTCCACCACTGATCAAATCGGGAAACATG
NC_004666         TTAAATGACCTCCTATAGAA-CGAAGTGGAATCCCCCCACTGATCAAATTGGGAAGCATG
NC_002160         ATGAATAACCCGCTATAGGA-CGAAGTGGAAGCCAACCACTGATCAAATATGGCAGCTTG
NC_004750         ATAAATAACCCGCTATAGGA-CGAAGTGGTAGCC-ACCACTGATCAAAT-GGCAAACATG
  

NC_003056         TAACTAAAAATTAGAGTTAGTTTCCGCCTCTCTTGTAAACCACATACAAGATGCGAGCTT
NC_003369         GAGGTTGCCTTGAATAAGCAACTGTTGATGTCTGCTGGTATTGAGTCCAATGATCAAAAC
NC_003680         CTTCTGTGTTGTACACTGCCCCGGAGCCCACCGGGTTAACAAGGCTATTCCACCAGCTCG
NC_004666         CTTCTGTGCTATACACTGCCCCAGAGGACACTGGGTAAACAAATCTAACCACCCAACTCA
NC_002160         CTTATGAGCTGTACACTGCCCCAGAGGATACTGGGTAAACAAATCTATCCACCCAACTCG
NC_004750         CTTCTGTGTTGTACACTGCCCCGGAGCCTACCGGGTCAACAAGGCTATCCCACCAACCCG
  

NC_003056         GTGGAGAGTACCATCCCTTGAATAAGGATGGTTGAAAGTTTCTGGTTCCAATCCATTGAT
NC_003369         TCACGTTGCTTCTGACGTATACACTGCCCCTGATTCAACAGGGTAAACAAATTTGCGCCA
NC_003680         ATGAAATGAGAGTGGAGTGAACGG------------------------------------
NC_004666         ATGAAATGAGAGCGGAGGTGGCGGGGTGGGTGACCTCGTGATGTGCACCCGATCGTCAGG
NC_002160         ATGAAATGAGAGTGGAGGTGGCGGGGTGGGTGACCCCGTGATGTACACCCGAGCGTCAGG
NC_004750         ATGAAATGAGGGTGGAGTGAGCGGAGTGGGTGACTTCGTGATGTACACCCGATCGTCAGG
  

NC_003056         CAAAATTGGCACTGCTTCTGGTGATTACACTGCCGCTGGTGATACAGCGTAAACAATTTC
NC_003369         CCTCGATGAG-----ATGAGAGTGAAGCGCGGAGTAAAGAGTTGCATCTACTTTTGTAGG
NC_003680         ------------------------------------------------------------
NC_004666         ATTGAAGACG---TTAAAACTCAACGACCTAGTGCAAGTCGTTAAACTGACTCGGGTGGA
NC_002160         ATTGAAGACGTCATAAAACTCAACGAGATGAGCAACACTCGTTAAAAGTTCCCCGGCTGA
NC_004750         ATTGAAGACGT--TAAAACTCGACGACCTG-GTACAAGTCGTTAAACTGACTCGGGTGGA
  

NC_003056         TGCTACTTACTCGATGAAATGAGAGTAACTAGTAAAGTCTTGCCGTTCACATGTTTATTC
NC_003369         TTGCAACTCTGGGGAGTTTTGTAGCAGGCCAAAAGCCAAACTAGTTCTTCCTCGTACGGA
NC_003680         ------------------------------------------------------------
NC_004666         TACACCACACCCGGCCCAACTTGGAGGCATACCCACGATACGAAACGTGGGTTTCTTGGA
NC_002160         TACACC-CAGTCGGCCCGACCCGTAGGCATACCCTCGATACGAAACGAGGGTTCCTAGGA
NC_004750         TACACCACACCCGGCCCAGCATGTTGGCATACCCACGATACGAAACGTGGGTCTCTTGGA
  

NC_003056         GACGGTACTAGGCTTCGTCCCTTTGATGACGTTAAATGAAAGCGGAGTAAACCGACACCA
NC_003369         AACAAAAACAGGTATGATTGTTCGGACATCA---TTGGTACTAGTTGCCAATGTACAGAT
NC_003680         ------------------------------------------------------------
NC_004666         GCCACTACCTGTGATGCAAGGTAGGGTATGGGTCTTAGCAAGCCCTGCGCCAGGAAATGG
NC_002160         GCCACCACCTGTGATGCAAGGTGGGGTAAGAGTCTTAGCAAGCTCTGTACCTGGGAATGG
NC_004750         GCCACTACCTGTGATGCAAGGTAGGGTATGAGTCTTAGCAAGCTCTGAGCCAGGAGATGG
  

NC_003056         CCTCACTGGGTTGGGTCAACCTAGGGAAACCGGGAAAATGCCCGGGACACTTGGTTTAGT
NC_003369         GGTCTAACAGATACCCCCCCTCTGCTCGGGTTTAAATGTCAGCGCTGGCTCTTCAGCGAC
NC_003680         ------------------------------------------------------------
NC_004666         ACATAAACCATAGCAATCCCCCAAGTCATCTCGGCAAACCA--------CAGGTGAACCG
NC_002160         ACATAAACCATAGCAATCCTACGGCATCCGGGGCGCGAGCTTTCCGCACTAGGTGAAGCG
NC_004750         ACATAAACCATAGCAATCCAACGTGTAACCGCAATGGGGCAAAC--AACAGGTGAACCGT
  

NC_003056         GGATTTTAAACTCGAGGGCTCTTCCTCGTTAAAAAGGGGGTAGCCAGGTTGAAAACTGGC
NC_003369         AACAAGGGGGCGTTCCTGCTTGCCTCCCAATGGATCCTGCAGGAACAGGTCTTCGAATCT
NC_003680         ------------------------------------------------------------
NC_004666         TGCCACAGGCCTGACTACCGAAAGGAAAATCAGTATCCAACACAGCAATGTGTTGGGGGT
NC_002160         TGCCACTGGCCTGTTGCAAGCAATCTAGCTCTGCTTGCAACAGTATCCCTTAGAAGCAAT
NC_004750         GTCCACGGGCCTGGTTACCGAAAGGAAAGCCAGTATCCAACACAGCAATGTGTTGGGGGT
  

NC_003056         ATTAGGGAGT---GATCCCTCTTTGTTGTTAAGGTGGCTTTGTGTCCACCTGCCCC
NC_003369         TTATGAGATTTGCGGACCTCTTTGTTGTTAAGGTGGCGAAAGCGCCCACCTGCCCC
NC_003680         ----------------------------------------------------CCGG
NC_004666         CACACCCTTCG-GGGTACTCTTAACGCTGACACTCGAAAGAGCAGTTCGGCAACCC
NC_002160         TCTTCGGGGGGACTGGATTCTAACTGCCGGCACTCGAAAGAGAAGCCCGGCATCCC
NC_004750         CACACCTTCGG--GGTACTCTTAACGCTGACACTCGAAAGAGCAGTTCGGCAACCC
  
