# Supplementary material for: Detecting overlapping coding sequences in virus genomes
Source: BMC Bioinformatics. 2006 Feb 16;7:75. doi: 10.1186/1471-2105-7-75 (PMC1395342; doi:10.1186/1471-2105-7-75)
Supplement: Additional File 1 — Archive of the source code. The file sup1.TGZ is an archive of the source code for the current version of MLOGD. Unpack it with tar xvfz supl.TGZ; then see the README file in the MLOGD directory. [file 1471-2105-7-75-S1.TGZ › MLOGD/FORM/aa.default.txt]

#  created from file 'blosum.freqs'
#  q_ij/e_ij values (see make_blosum.cxx)
#  
   A   R   N   D   C   Q   E   G   H   I   L   K   M   F   P   S   T   W   Y   V
  2.48906 
  0.760058 4.41081 
  0.878431 0.918638 3.82823 
  0.783469 0.809395 1.36344 4.47094 
  0.762845 0.565555 0.697133 0.664251 14.7829 
  0.951831 1.36571 1.12817 0.858302 0.495982 3.81827 
  0.870763 0.889698 0.91119 1.50534 0.683258 1.48743 3.33078 
  1.09765 0.591761 1.06624 0.762467 0.61189 0.716597 0.613069 4.30002 
  0.682402 0.921625 1.19763 0.973061 0.494218 1.04744 0.972085 0.662986 8.75971 
  0.79841 0.568202 0.68474 0.520934 0.534197 0.568132 0.512657 0.517106 0.553085 2.94956 
  0.726878 0.67562 0.565008 0.566186 0.67041 0.735127 0.683119 0.494494 0.744057 1.53502 2.62746 
  0.878461 1.71473 1.04627 0.944626 0.645865 1.2045 1.25786 0.751377 0.837886 0.629366 0.683509 2.73851 
  0.913697 0.879906 0.733195 0.576232 0.582498 0.864555 0.68888 0.689109 1.11126 1.2735 1.73977 0.835166 3.28161 
  0.622325 0.674245 0.634359 0.526814 0.651484 0.499553 0.55844 0.575251 0.719081 1.13385 1.34051 0.636857 1.03577 4.89794 
  0.745254 0.606311 0.703162 0.762669 0.457395 0.76988 0.963689 0.790102 0.687945 0.710128 0.521971 0.834425 0.664861 0.481097 7.11315 
  1.26699 0.819262 1.17049 0.934849 0.827178 1.21064 0.942829 1.09001 0.8043 0.676659 0.626268 0.923477 0.744229 0.657939 0.796591 2.38861 
  1.00488 0.749717 0.989129 0.898012 0.850771 0.805342 0.823644 0.719454 0.685828 0.908213 0.863362 0.943142 0.886979 0.796063 0.927804 1.37284 2.68052 
  0.6397 0.734072 0.495889 0.446267 0.369372 0.778849 0.656183 0.728958 0.441567 0.580101 0.792941 0.659829 0.719522 1.22725 0.507132 0.436475 0.480678 24.8769 
  0.715055 0.896667 0.656153 0.602048 0.469535 0.81491 0.68817 0.620751 1.34547 0.94584 0.999089 0.801395 1.15879 1.96458 0.565276 0.709952 0.77572 1.74269 4.94168 
  1.04257 0.69466 0.59285 0.605612 0.699689 0.589477 0.621008 0.538958 0.474992 2.06937 1.36675 0.673046 1.12944 0.995166 0.571245 0.778863 1.17127 0.548123 0.852121 2.4899 
  
