# Supplementary material for: Detecting overlapping coding sequences in virus genomes
Source: BMC Bioinformatics. 2006 Feb 16;7:75. doi: 10.1186/1471-2105-7-75 (PMC1395342; doi:10.1186/1471-2105-7-75)
Supplement: Additional File 1 — Archive of the source code. The file sup1.TGZ is an archive of the source code for the current version of MLOGD. Unpack it with tar xvfz supl.TGZ; then see the README file in the MLOGD directory. [file 1471-2105-7-75-S1.TGZ › MLOGD/FORM/codon.default.txt]

UUU 0.015625
UUC 0.015625
UUA 0.015625
UUG 0.015625
UCU 0.015625
UCC 0.015625
UCA 0.015625
UCG 0.015625
UAU 0.015625
UAC 0.015625
UAA 0.015625
UAG 0.015625
UGU 0.015625
UGC 0.015625
UGA 0.015625
UGG 0.015625
CUU 0.015625
CUC 0.015625
CUA 0.015625
CUG 0.015625
CCU 0.015625
CCC 0.015625
CCA 0.015625
CCG 0.015625
CAU 0.015625
CAC 0.015625
CAA 0.015625
CAG 0.015625
CGU 0.015625
CGC 0.015625
CGA 0.015625
CGG 0.015625
AUU 0.015625
AUC 0.015625
AUA 0.015625
AUG 0.015625
ACU 0.015625
ACC 0.015625
ACA 0.015625
ACG 0.015625
AAU 0.015625
AAC 0.015625
AAA 0.015625
AAG 0.015625
AGU 0.015625
AGC 0.015625
AGA 0.015625
AGG 0.015625
GUU 0.015625
GUC 0.015625
GUA 0.015625
GUG 0.015625
GCU 0.015625
GCC 0.015625
GCA 0.015625
GCG 0.015625
GAU 0.015625
GAC 0.015625
GAA 0.015625
GAG 0.015625
GGU 0.015625
GGC 0.015625
GGA 0.015625
GGG 0.015625
