# Supplementary material for: Detecting overlapping coding sequences in virus genomes
Source: BMC Bioinformatics. 2006 Feb 16;7:75. doi: 10.1186/1471-2105-7-75 (PMC1395342; doi:10.1186/1471-2105-7-75)
Supplement: Additional File 1 — Archive of the source code. The file sup1.TGZ is an archive of the source code for the current version of MLOGD. Unpack it with tar xvfz supl.TGZ; then see the README file in the MLOGD directory. [file 1471-2105-7-75-S1.TGZ › MLOGD/FORM/eginputseqs.txt]

>NC_002160
tgaaggttgaccacctacacaaaaagactttgtgcttgaagtctacaacccacctgtttt
gtattcaggaagttgtctgcaacaacggtcaacagtacgtctgacaccgtactgccccct
ccccccccccccgccaacatgcttctttttgaacttttgatcggcgctagcgtcaaagct
gtaaaagacttcatcagccactgctactccagactaaaaagcatatattatgctttcaaa
agatggttgatggagatctctgggcaatttaaggcccacgacgcttttgtcaacatgtgc
ttcgggcacattgctgacatcgaagacttcgaggcggaactcgctgaagagttcgccttg
aaggaggatgaaatcgaggaggcgagaagcctcatgcgtctgctcaccgcccaaaaagca
aaaactggggtggtggaggcttggaccgacttctttgtgaagtcgagaggcggggtttat
gccccgctttcctgcgagccttccaaagcagagcttgaggccaaagccgacaagctcgaa
agactacttgaggacatgcacaaatttgaggtgcaagcggcaaaaaaatacataaaagaa
aagggccgcgggttcatcaactgctggaacgaccttcgttccagactcaagttagtcaag
gaggtaaatgaagaggccaaagacaacatcaaggccgcctccaagatcggcgtggaattc
tccgcacccaccaacatccaggacctctacgccttcaccaaggttgaaaaggtcgagact
ggcctcatgaaggaggtcaccaaaatggtgcacggagaagaaaccaagcacatggagccg
ataactgaagacatgcgctccatcaaggacaccgcggaagaccgagaggccgcctccaag
tggataacggaggtggttaaattgaaaaattcaaccctgtctgccgacgagctgtccctg
gccaccatcgcccgatatgtggaaaacatcggggaaaaatacaagctcgacattgcctcc
aaaacatatctcaagcaatgcgcaatgatgtctgttccaattcctactcaaaaagacatc
aaaatgaagatggtgatccagagccctgcagcacgagctgcgcgtgagcgcgtagctgtg
cttgattctcagggtttttagaggggctctgtgccgcctccggttttgaaagtccctttt
ctctattaagactgccggagattaaggtcacagacggagcccgtttacgtaaggttagta
gtaatattaggtacctaacccaaacccacctcggcttggtatacaaagccccaaatgcct
ccctgcacaatgccttggttgcagtggagagaagagtgtttacagtaggaaagggggaca
aagctatataccccccccacccggaacatgacattttcactgagactatggactacttcg
cagagtccataattgacaaggtgggatactgtaaaacataccctgcacagcaattagctc
ttagttatagtgcagggaagcggtcacaatacttcaaagccatagagtctctcaagaagg
aaccttatcaacaaaaggactctaatgtgcaggcattcctcaagaaggagaagcattgga
tgaccaaagccatcgccccgcgcctaatctgcccccgctctaagcggtacaatatcatcc
ttggaactcgtttaaaattcaacgagaagaagatcatgcatgctatcgatagtgtgttta
gatcccccactgtgctttctggctatgacaacttcactcaaggaagaatcatagccagca
agtggcaaaagtttgcatcacccgttgctatcggtgttgatgctagccgcttcgaccaac
acgtgtctgagcaggcgcttaagtgggaacacgggatatacaatggcatatttggcgaca
ctgaattggccactgctctcgaacatcaacttgtaaataatatcaaaatgttcgttgagg
acaagatgctttcatttcaagtgagaggccacagaatgtccggggatataaacaccagca
tgggaaacaaactgataatgtgtggcatgatgcacgcatactttaaaatgctgggtgttg
aagctgaactgtgcaacaatggggacgactgtgtcatcatcactgagagagccaatgaga
agctctttgatggcatgtacgaccacttcctaaagtacggcttcaacatggtgacggaag
ccccagtttacgaactcggggagcttgaattttgtcaatcaaaacccgtcagaatagatg
gcaaatacaggatggtgaggagaccagactgtattgggaaagatagctgcacacttctga
gcatgttgaatgaagctgacgtcaagagttatatgtcagctgtggctcagtgtgggctcg
ttctgaacgcgggtgtacccattctggaaagcttctaccgctgtttgtacagaagctctg
ggtacaagaaagtaagtgaggaatacatcaaaaacgtcatatcatatggaacagatgaac
gccttcaaggtagacgtaccttcaaggagacacctatcacaagcgacaatcgaatgtcgt
actgggaatcattcggagttgaccctaagatacaacaactcgtcgagcggtacttcgacg
atcttacggtaagtgcccaactccaaagtgtgaaggtgacatctccacatctgcaatcaa
tcctcctctccattccggagaacaactcgcaaaacgaatattaattaccaaatcttagcc
gggtttgggatagggtttatagtaagtattccctgtacattagctctcacgtactttatt
tacaataaagtttcagacaccactagagaggtggtgaatgaattcagtaggccgtagagg
acctagacgagcaaatcaaaatggcccaagaaggcggagccgtagaacaattcggccagt
ggttgtggtccaacccaatcgagcaggacccagacgacgaaatggtcgacgctcaggaag
aagagggccaaattctatacctggatcaacaggcaggactgaggtattcatattctcagt
cgacaaccttaaagccaactcttccgggacaatcaaattcggccccagtttatcgcaatg
cccagcgctttcagacggaatacttaagtcctaccaccgttacaagatcacaagtatccg
tgttaagtttcagtcacacgcgtccgccgctacgtcgggcgctatctttgttgaactcga
caccgcgtgcaagcaatcagccttgggtagctacattaattccttcaccatcagcaaaac
tgcctccaagtccttcagagccgaggcgattaatgggaaggaattccaagaatcaacgat
agaccaattctggctactctacaaggcaaatgggaccactactgacaccgctggacagtt
catcataacgataaacgtcagtatgttaactcccaaataggtagactcctcaacaccgga
accgaaaccagcaccagagccaacaccagccccacaacccactccaaccccacagcccac
accagaaccaactcctgcacctgtccccaagagattctttgaatacgtcggaactccaac
cggcgtgatttcaacgcgagaaaactctgacagtatttctgtcagcaagcttggtggaca
atccatgcagtacatcgagaatgagaaatgtgaatcaaaggttattgattccttctggag
caccaacaacaacgtttctgcccaggcagcattcgtttttccagtgccagaagggtcata
cagtgttaacatttcgtgtgaaggctttcaatccgttgaccacatcggtggtaacgagga
tggctactggattgggctcatcgcttactccaattcatcaggagacaactggggaatcgg
taattacaaagggtgcagtttcaaaaatttcttggcaacaaacacttggagacctggcca
caaagatctcaagttgaatgactgccagttcacagatggacaaatagttgaaagggatgg
cgtgatatcttttcatgtagatgcaacaggtactgacgcctgtttctaccttgcagcccc
caagacaatgaaaactgacaaatacaactatgttgtttcctatggagggtacacgaacaa
acggatggagttcggtaccatatctgtgacatttgatgaatccgatgttgaggcagaacg
cattgccaggcattcagagaccccggctcgtcacaaccatatactcctatctgagagtta
cgaagagccattacccaccataatcgaccaaggcttgtgtgatgtgaaaactcccgagca
agaaattgtgaaggtggatgaagaggacagacagactgtttccactgaacctgatatagc
attgcaggaatatgaagctgccacagctgaaatacctgatgctgaagaggacgttttgcc
ctccaaggaacaactgtctgtcaaacccgtggactcatccggaacaccacttccaaaatc
taaggaacctgaagtacttggaacgtatcagggtatgaatatatacccagaggatgtgcc
accggtggctcgtcaaaagctgcgcgaggcagcaaaagccccttccaccatgctttacga
caaggcccccaaggggagcaaatcaattctgtcgcgatttgtggaaggcaataggtccaa
ggcaacccctgctgctcctacagtgtcaactacttccaatatgacaagagagcagttgcg
agagtacactcgtattagaaatagtttaggtgttaccgcagcaaaagagtacaaagcgca
atttcagtgaagattaacaccactaacacaagccgaatcctgggaaacaggcagaactta
ggttcgtaagctcgggtaattggaaggtgggctgtcaacccaccaccatcttaccgccgc
attgccttgtgtttggccgatggacgatctccatgtcatcgctgtttgtatgcttgccat
gaccactttcacagcagtgggagttgtgcttggttgctgcattggttgtatagaagccct
ctgtggcagtaaacgctaaacatgtatctcggtctgtgcgagatgcaactcaaaaacaag
tagggagcttgggctcagtgagaggattaacgaccctcagtaaaggctggtcctggtgga
catgaataacccgctataggacgaagtggaagccaaccactgatcaaatatggcagcttg
cttatgagctgtacactgccccagaggatactgggtaaacaaatctatccacccaactcg
atgaaatgagagtggaggtggcggggtgggtgaccccgtgatgtacacccgagcgtcagg
attgaagacgtcataaaactcaacgagatgagcaacactcgttaaaagttccccggctga
tacacccagtcggcccgacccgtaggcataccctcgatacgaaacgagggttcctaggag
ccaccacctgtgatgcaaggtggggtaagagtcttagcaagctctgtacctgggaatgga
cataaaccatagcaatcctacggcatccggggcgcgagctttccgcactaggtgaagcgt
gccactggcctgttgcaagcaatctagctctgcttgcaacagtatcccttagaagcaatt
cttcggggggactggattctaactgccggcactcgaaagagaagcccggcatccc
>NC_003056
agtaaagttgacacctttacagaagtgatcttgcaagcaagagttaattcatcaagagtt
aatacaagatccacctcccggcaccttcgtatcgtgtttgaggtatctctagtgtttggt
tgtttaaatactagttaatattaatgtttaattttgatagtttagtgtcggccaccgcta
aggtggtcaaagattttatacatttttgttacaatagggcgaggcacgtgtattatgccc
tcaaacgctggctctgggagctccagggtgtgtttgctgcacatgacgcttttgtcgaca
tgtgctacgacgccatgtatggcgtcgaggagtttgaatgggaactgcaaaagcagttct
caagtgctgaacacgacgtgctaatcgccaagcacgaatttgagcgcctgttaaaggatg
gcgccccattgcgggcatggccacaaccatgtgctcccataggtagcttccggtcgtctg
atgacttccaagaagccgctagggaagctgaaaacctgtccctgatggacccagaaccct
ccttgattaaagggtctggtgattactcgcttgacaatcccaataggattgaaaagttca
tcaacctcgttcagaagaaagaggtactttccgccaccgagcaaatgataaaacatgctt
atgaagagcatatcggtgaggcaccattcggaaagtggttcaacacactgccctctcgca
tgaactatattaagagggctgcttcaaagaaggccaaggcggctaagagatcaaactctg
tccgtcaaatggtaaacgaggtaaatgtcattcctgactttatctcaatatgtgatgttg
tccaggtggatactggcgagaagctcccccccaagaaagacaaagacggggagccactag
agcctgaacccaaaatgaaaatgatgagaagggtcaggcccgagcattatggtgatgctc
gttcatacattaggcagcatattcgtaacaacaacatgcgcctaattgacggctctgatg
ttagtcatgctaccatcaaccgatatgctcttaagttttgcgaagacttagagcttgata
tgaccagtactgcaatgctggttgattatgctatgacaatggtgcccatacccctcaaaa
atgacattgaaagggcgaagattgtccattctcctgcagccaggcaacttaggcaggatt
tgggcgttctaaacgctgaggttttttagaggggctctgctccgactctggttttgaatc
cccgttttctattttggggttaccagagatcgtggtacgtagtggagctacacctaggaa
gagtcgtagtgttattagctttctttcgcagtttactttaggtctagattaccaatgccc
taatcccagtttgcacaatgcattggtggcggttgaacgtagagtgttcaccgttgggaa
aggaaatgaggtagtgctaccttacaagaacaaaccaggaatatttaccaatcttaatta
ctttcgcgactcaattgtcaacaaagttggttgtccaaggacccacactcctgaggaact
agccgcaacgtaccactctggaaagagaagtctgtacaatgctgcagtccaaagccttaa
aaagaaggcggtcgaaaggagtgatgctaacgttacagcctttcttaagatggaaaaaca
tcttatgagtaagaagatagcacccaggttgatatgtccccgcaacaaaagatataatgt
tgaattgggacgtcggttgaagtttaatgagaagaaattcatgcatgcaatcgactcaac
ctttgaatccccaactgttcttagtggatatgacagttttagagttgggaagataatagc
caataaatggtccaaatttaagagaccagttgcaataggtgttgatgcgagcagatttga
ccaacacgtgggggtagaagcactccaatgggagcactctatttataacggtgcgttcaa
agatcccatcctcaaggagttgctacactggcagacagagaatagaattatgctgtttgt
tgaagataaaatcctcaagttcaaggtcaaaggacacaggatgtctggcgacatcaacac
ctcttctggcaacaaattgatcatgtgtggtatgatgcactactacttcaagacactcgg
agtcaaagccgaactctgcaataacggcgatgattgtgtaatcatatgtgaacggaaaga
tgagaacaaattccagcacatgcatagctggtttaaagactatgggtttgacatgcagat
tgaaactcctgtctacaagattggacagatagagttttgtcaaagtaaaccagttaaaat
taatggctattatagaatggtgcgtaaaccagaaagcatatccaaagacgcccattccct
catttccatggcatcagctgaagatgtcaaaactttcatgagtgctaccgcacaatgcgg
tatgatcttgaatagtggtgtacctgttctagatgcttatcacaaatgcctatttaaagc
atcggggtacaagaaagtatcgcaagaagcaatagaaagaattgtctcttttggaacgca
ggacaaactcgggctcaggaaagagcgagttgaagaaccaataacaatggataataggtt
gagttattgggagtccagcggggttgacccacagacacaggtccttgttgaacgatattt
cgacaatctgttggtccatatcgaaccccgcggtgtaaagagattgacgcctttactaga
taaaactttgctttcgattgcgagtgtagcacgaaattctgtgtcgctaccaatactttc
aaaatagaagcactcatagtaaccatagtagtaataatagtagtagcagttagtttatta
gactactctagttcatacagataaattgcaacggattacaaattcctatcaggttttgct
tctggatttatttccagcattcctgtttcaatattggcaatttattttgtctacctaaaa
atttcaaagaatctgcgagagataatcaacgagtatggtcgcggttagcaatgtcgcaat
acaacgacgacgcactcgtagagcagcacgacgcgctccacgggttcagctcatggctgt
tccgacggtcaccagcagaccacaacgcagaggacgacaacgacgacgaaggagaaataa
tagaggaggaagctttatttccggaggatcaggcaaggctcacacattcgtgttttcaaa
ggacggcatcaatggtagttccaagggaagtatcactttcgggccgtctttatcagaatg
caagccattctctgatggaatactcaaggcctaccatgaatataagatcacgagtatctt
attacagttcatcaccgaggcctcttccacctcgtcaggctccatcgcttatgagcttga
cccacactgcaagtactccgaaattcaatcgctactcaacaaattcagtatcacaaagag
cggttcgaaacgtttcccaaccagagctatcaatggcctcgaatggcatgataccagtga
agatcaattcaagatccactataaggggaacggagagtccaagatcgcaggctccttcaa
gatctcgatcaatgtcttaacgcagaatgctaaataggtagacggagaaccgggtccgaa
accaggtccagacccagcaccccagccaacaccaacacccgaaccaacgccagccaaaca
cgagagatttatcgcgtacaccggtacgttgtccacgcttattagcgcgcgacagtcttc
tgacagtatctcactctactccattcggagtcagagaattagatacatcgaggatgaaaa
ttccagttggacaaacatagatgcaaaatggtactcacagaattctgttgaggccattcc
aatgtttgtttatccagtgcccgaaggcacttggtcaattgaaatatcttgtgaaggtta
ccaggcagcgtcaagtacatcagacccccatcgtggaaaatgcgatggcatgattgctta
cgacgacgattcttcgaaggtgtggaatgttggtcagcagaataacgtaaccattaccaa
taataaggccgataatgattggaaatatggtcaccctgatctcacgatcaatggtgacag
attcgatcagaatcaagtagtcgagaaagatggaatcatttcattccatttagtaactac
tggcccaaatgcaagtttctttctcgtcgctccagctgttaagaaaacagctaaatacaa
cttttgtgtatcatacggagattggacggatagagatatggagtttggaatggtatcagt
agtgctcgatgagcacttggaaggtgcaaggagttctcagtatgttaggaaaacgccaag
atcaggtcatgttggcgtcaatcgttctcaccgattgcaagacaatttcgtaccgacgga
atatgtcagtgatgaagatagtagtagtaatagtagtatagttagcaatcgaccatcaac
tccggataatgatagtgacgccaaatttgctgaatctatgaaaggtaagcttccgtctca
gacgaagctcccgcctaaagggttcctatcacaattaagcacaaaagagaaaaaagaaat
ctccaattctaaaccctcgaatgtcgaaggtctggttggtcctcttgttgcagcttatgg
atacccatctcaaacgggtgttcatgacgcagcaagagagatactgcaagctaaagaagc
tgcagaaaacctggcagaattagaaagggacttaaaggagattaacaagcttgaaccacc
ggatgtaatcgttcaggaagaaatccctgactttgtgccgccatcggagaagatattaaa
ggaagatgatcctgactatgtacctccgatttggcacaatgccgaccaggctgtattggt
ctcaagttatgagcctccagactggagtcggccagcttatgagtcaggtgacccacctaa
gaagacaggaacactcaaaggtactctctctaaattagggggttccttaaggagtggtga
atcgtctcttagaggtagcctccgcaagacgcaagatcaaactgatctagataacaagtt
atccaaactcagtgttatccagagatcccggtaccagaggattctcaataacctgggtaa
aatgcgtgcgcgaacatatattgatggtttagatttagattagtataatagaagtaagtg
tgcgctttccatcacattaggtcggagccaaccttggtgagttgctgtcgtgggatcctg
ggaaacaggttcggtgaacaaaaagccggtaatctcgggcgttcgtcagacgccgtcgta
tcaacacagtatgcatatccatcaataacccgacttcttgtaactaaaaattagagttag
tttccgcctctcttgtaaaccacatacaagatgcgagcttgtggagagtaccatcccttg
aataaggatggttgaaagtttctggttccaatccattgatcaaaattggcactgcttctg
gtgattacactgccgctggtgatacagcgtaaacaatttctgctacttactcgatgaaat
gagagtaactagtaaagtcttgccgttcacatgtttattcgacggtactaggcttcgtcc
ctttgatgacgttaaatgaaagcggagtaaaccgacaccacctcactgggttgggtcaac
ctagggaaaccgggaaaatgcccgggacacttggtttagtggattttaaactcgagggct
cttcctcgttaaaaagggggtagccaggttgaaaactggcattagggagtgatccctctt
tgttgttaaggtggctttgtgtccacctgcccc
>NC_003369
ggtaaagttgacacctttacaagagcaggttttacaagttgactacttgtgtattggaaa
cctcactgcccaacgcctccgtatcgcgattgcagtttacattagtgtcttttaaatgtt
taacctcactgcccaacgcctccgtaycgcgattgcagtttgtattagtrtcttttaaat
gtttaattttgatagcttgatcaccgcgtcttcgcgggtggtcaaagattttattcattt
ttgttacaatagggcaaggtcagtatactgtgcccttaaacgctggctgtgggagctgca
gggaaaatttgatgcacataatgcgtttgttgatctctgctacgatgccatgtatggcat
tgaaaaatttgaggaggagctagccgaggaatataccctggctgaatctgaagtcgccct
agctgagtgccattataggtacttggttagcaatggtgctcccctcacccactggccggt
accttgcccgcctcctggtgctcatcgttccatagatgactatgaagattctgtggacga
ggctggggcatttgaggaagtgattccctctgtgcctaaacctgaacctatcccttctaa
ggatgggaagaaggaccactctaaaagtaatccttttagggttaaagctttcattaacct
cgtgaaagcaaaagaggttctacaggccactgaacaaaaaattaaggtggtctatgagga
agagattggagagagcccctttggaaggtggtttaatactctcccgtcccgcatgcatta
catcaagcgtgcgctgaagaaacgtgctgtcaacgcaaagagagcaaagcacgtaacaag
catgatgaaggaagtcaacgtgattcctgacttcgtcgcatgctgtgaagtcgtccaggt
acctactggcgaaatgatacccccaaagaaaaatgaacatggggaagatgttggcgaacc
cactcccaaaacaaaaatggtgagaagggtactccccgaatgtgcagctgaagcgcgttc
gtacataaggcagcatatccgtaataacaacatgcgccttattgacggcactgacgtggc
ccacgctaccataaataggtatgcgttaaagttctgcgaggaacttgatctggatctacc
aagcacaactatgctggttgattatgccatgactatggtcccccttcccctcaaaaatga
cattgagagggcgaagatagttcactcacctaatgctagacgcattagagatgagttgga
ctgtctcacctcatcggttttttagaggggctctgctccgactctggttttgaatccccc
ttttctattttgggattaccagagatcgtggtgcgtagcggggctatccctaggaagagt
cgtagtaagattaattttcttagtcagtttaccctaggcctagattaccagtgtcctaat
cccagcttgcacaatgcactggtcgcagttgaacgtcgagtgttcactgtaggaaaagga
aatgaggtggtgcgtccttactctccccttcagggtcagtttgaaaagatgaactacttt
agagatgctattgttaaggatgttggatgtccaaagacatacacaccagaacaacttgct
gccactttcaaatctgggaagaggtcgctgtacaacacagcggttctctccttgaagagg
aaagctgttgagaagcaagattcgtttgttacagcatttttgaagatggaaaaacatatg
atgtgtaagaagatcgcacccagacttatctgcccccgaaataaacggtacaatgttgaa
ttagggcggcggcttaaattctctgagaagaaatttatgcacgcaatagataatgtcttt
aaatcccccaccgttctcagcggttatgatagtttcaaagtgggaaggattatagccgat
aaatggggcaggtttaagcgccccgtagccattggtgttgatgccagtcgctttgaccaa
catgtcagcaagcaggccctagaatgggaacactctatttataatgggtgttttcgagac
aaacaactagaggaactcttgaaatggcaaacagaaaacaaagttatgctgtttgttgaa
gataagatattgaagttcaaagtgtctggacacagaatgtcaggagacatcaacacatca
atgggcaacaaattgatcatgtgcgggatgatgcacaattacttcagagagcttggtgta
gaagctgagctatgcaacaatggagatgattgtgtcattatctgtgagcgaaaaaacgag
aaaagattctcagatatgcacagatggtttaaggaatatggcttcgatatgcagatagag
aaacccgtttacaaactaacggagttagaattttgccaatccaaaccggtcaagatcaac
ggcttttacagaatggtgcgtaaaccacagtctatttcaaaggacgcacattctctcatt
tccatggcatcagctgaagatgtcaagaccttcatgagtgctactgctcaatgcgggtta
attttaaatagtggagtacccgtgttggaagcatttcataattgcctatacaaagcttcc
gggtacaaacatgtttcgcaggaactaatcgacaaggtagtctcctttggcacgcaagac
aaactcgggctcaggaaagagcgagttgaagagccagtaactatggaaaataggttgagt
tactgggagtcttttggggttgacccgcaaactcaggtccttgttgaacgatacttcaac
aatttgcaggttagcatcgagccccgtggcgtaaagagattgacgcctttacttgacgcg
aaacttttaaacatagacatccctgctagatgctctgtgtccttacccactattctgcag
tagattatattatattattagtagctattattatattagtagttctcaacctcttgctta
gctattgcctgagaagagaagaataggttccttcgattacaagttcttagctgcgtttgt
gttgggctttgtatccaacattccagttacagcattgggaatctatattgtttaccaacg
gattctaaaagagatcagagaaataatcaacgatggtcgctagaggaaaacgagttgtcg
ttcgacaattacagacccgcgcaaggagacgtttaccagtcgttctggctacggcccctg
tgcgaccacaacgaaaacgacgacaacgaggacgaaataacaaatctcgaggaggaaatg
gatttgcccgaagatcaagccaggttcacgaattcgtattctctaaggacaacctcaatg
gaaactccaagggaagtatcacgttcgggccgtctctatcagagtgcaagccgctcgcag
atggcatactcaaggcctaccatgagtataatatcacgaacgtcgagctggcgtacatca
ccgaggcctcttccacctcctcaggttccatcgcttatgaactcgatcctcacctcaaga
acacaacaatccagtccaaaattaacaaattcagcatcaccaagtctgagaagaaaaagt
tctctcggaaggctatcaatggacaggcatggcacgacacttcagaggaccaattcagga
ttctctatgaaggaaacggagacgccaagattgctggatcgttcagagtcactatcaagg
tattaactcagaatccaaaataggtagacggagaaccggatcctccgggccctggcccag
atccaccaccaccaacacctgcaccaacaccacaaccacagccaacgccgaagcacgaaa
gattcatcgtttatactggcgtacccgagtcccgcattagtgcgcaatcaacggatgatt
caatctccgtttattctttgcaaaatcaaagattgcgatacatcgaggacgaaaatgcga
actggacgaatattgaagccaggtggtactctaacaacaatgttaaagccaccccgatgt
ttatttttccagttcctcaaggcaagtggtcggttgagatatctactgaagggtaccaac
caacgtcaagcacaacagaccctaataatgggaaatgcgatggattgatcgcttacagtg
atgatgacaagacggatgtttggaatgtaggagtgcaaaagaacataacccttagcaaca
acaaggccgacaacacgtggaagtatggccacccagacttggagattaacaactgcaagt
tcaacaataggcaagtcctggaacgcgatgcgtacatttcgttccatgttgaaacaactg
ggcccaatgcttccttcttcttagttgcgcctccagttcaaaagactgctcggtataatt
atgccgtatcttatggagcttggactgataggatgctagagtttggttctgttactgttg
cacttgatgaacatttagaaggtggtaacagttctcgatatattaggaggtcaccaaggc
caggacaccttgagtcgacaagaacatatgatttgcacttattgcctcatatggacgatc
tcatagccgccaacactacagctgttgtagatggctatgggagtagtattagtatagata
gacaagtcttagttgccgttgacaatcatatagtagattccggcgacgagacggatgatc
ttccaggttattcaagctcatcttctgaagcacctaaattacctgccgttaatcaaacga
agttgccaccaaaagggtttctgtccaggttgcgagagtccgagatcgaagagatagcgg
acaaaccaaccgagataacaacacctgaggttagacaactagctgatgccacacatcagc
cttttgccgcagggatgtacaatgacgcttttgagcgactgtccataaatgaaaagaaac
gcaattttgattccgtcaaggatgatattgctgaaatagagaggacattgccaaaagaag
agtacagggtgccaaaactgccacgcatcaagcccgcttccgaagtggataacgatcact
atggtgaaagtcaacaaactttggcagagatcgaaagacgtaacgtctgggccagtaaag
atgacgctgttgcggttgaatctccacccccgggttatcctcttgggccaattgaggcta
gggagttaatgccggttgagtggagtagaccagattatgagcccccgaaacctaagaagt
cattgtttggcagactcaagtcacaagccaaggtagaagctaatccttcttctcctcgca
atgacataagaagatcatcttttagtagctttcgtagatagacatctctagactcactga
gagccaacgcagcgccactagtgcatcgaatcctgggaaacaggcacggagaacaaaatc
cggtaagctcgggaagccgtcaacttccgccgtattgatgaaaacaacttggccgacgct
gttaataaccttagcatcttgagttctactaaaaattagatagttttccgcctcttccaa
aagttgccaccttttggaatgtgagatagatggagagaggttgccttgaataagcaactg
ttgatgtctgctggtattgagtccaatgatcaaaactcacgttgcttctgacgtatacac
tgcccctgattcaacagggtaaacaaatttgcgccacctcgatgagatgagagtgaagcg
cggagtaaagagttgcatctacttttgtaggttgcaactctggggagttttgtagcaggc
caaaagccaaactagttcttcctcgtacggaaacaaaaacaggtatgattgttcggacat
cattggtactagttgccaatgtacagatggtctaacagataccccccctctgctcgggtt
taaatgtcagcgctggctcttcagcgacaacaagggggcgttcctgcttgcctcccaatg
gatcctgcaggaacaggtcttcgaatctttatgagatttgcggacctctttgttgttaag
gtggcgaaagcgcccacctgcccc
>NC_003680
cttgtaacacactacacactcgttttgtattcgagaagtagttgcaacaacggtcccctt
attgcctgactagctgagggccacccttctatccccaccgccatcatgttcttcgaaata
ctcataggagctagcactaaggcggttaaagacttcatcagtcattgttactctcgtttg
aaatctatatattattgtttcaaacgatggctgatggagatatctgggcagtttaaggcc
catgacgcctttgtcaacatgtgcttcgggcatatggctgacattgaggacttcgaggca
gagctcgctgaggagtttgccgagagggaggatgaggtggaagaggcaaggagcctcttg
aaactgctggttgcccaaaaatctaaaactggggtgaccgaggcttggaccgacttcttt
acgaagtcgagaggtggcgtctacgcgccactttcctgtgagcctaccaggcaggaccta
gaagtcaagagcgagaagctcgaaaaacttctagaagaacagcaccaatttgaggtgcga
gcggccaagaaatacatcaaggaaaagggccgcggcttcatcaactgttggaacgacttg
agaagtcgtctcaggctggtgaaggacgtcaaggacgaggcgaaggacaatgccagagct
gctgccaaaatcggagcagaaatgttcgcccccgttgacgtgcaggacctctacagcttt
acagaggtcaaaaaggtggagaccggcctcatgaaggaggtcgtaaaagagagaaacggc
gaagaagagaaacacctcgagcccatcatggaagaggtgagatctatcaaggataccgcc
gaagccagggatgccgcctccacctggattacagagacaattaagctgaagaactcaacg
cttaacgcagatgaattgtctctagccaccatcgcccgctacgttgaaaacgtaggggac
aaattcaaactcgacattgctagcaagacatatttaaagcaagtcgcatcgatgtctgtg
ccaattccaaccaacaaggacatcaaattgaagatggtgctgcagagtcctgaagcacgt
gccaggcgggaacgcatggacgtgcttgactctgtgggtttttagaggggctctgtaccg
cctctggttttgagagcccattccccattctcgggctgccagagattgcggtcacagacg
gagcccgactccgtaaggttagttgtaatattagataccttagccaaacccacctaggtc
ttgtatataaggcaccaaatgcctccctgcacaatgcgcttgtagcagtggagagaagag
tttacacagtaggaaagggggataaggcaatctaccccccccgcccagagcatgacattt
tcactgatacaatggattactttcagaaatccattatagaagaggtgggatactgtaaga
catacccagcgcaactcctggctaacagctatagcgcaggaaagcgggccatgtatcaca
aagctattgcatcattgagaactatcccttaccatcagaaggatgccaatgtgcaagctt
tcctgaagaaggaaaaacactggatgaccaaggacatcgccccccgattgatttgccccc
gcagcaagcggtacaacatcatcctaggaactcgtttgaaattcaacgagaagaagatca
tgcacgctatcgatagtgtgttcggatcccccactgtgctttctggctatgacaacttta
aacaaggaagaatcatagccaagaagtggcaaaagtttgcatgccccgtcgccatcggcg
tggatgctagccgctttgaccaacacgtgtcagagcaggcgcttaagtgggaacacggga
tatataatggggtctttggagacagcgaactggctcttgcacttgaacatcaaatcacca
acaacatcaagatgtttgttgaagataaaatgcttagattcaaggtaagaggccacagaa
tgtccggtgacattaacaccagcatgggaaataagctcataatgtgcggcatgatgcatg
cctatttcaagaagctgggtgttgaagctgaactttgtaacaacggagacgactgtgtca
tcatcactgatagagccaatgagaagctctttgatggcatgtacgaccatttcctccggt
atggcttcaacatggtgaccgaaaaaccagtctacgaactggagcaattggagttttgcc
agtcaaaaccggtctctattaatggaaagtatagaatggtcagaaggcccgatagcatag
gcaaagatagcacaacactactgagcatgctcaatcaatccgacgttaaaagctacatgt
cggccgtggctcagtgcggcttggtgctcaacgctggggtacccatacttgagagcttct
acaaatgcctatacagaagctctgggtacaagaaagtgagtgaggaattcatcaaaaacg
tcatttcgtatggaacggatgagagactacaaggtagacgtaccttccaagacacaccta
tcaccaatcatagtaggatgtcctactgggaatcattcggagttgaccctaagatacaac
aaattgtcgagcggtactacgacaatcttacggtaagtgcccaactccagagtgtgaagg
tgactactccacatctgcaatcaatactactttccataccggaaaaccactcacataacg
aatattaattaccagattttagctgggtttggaatagggtttatagcgtctataccctgt
acattagctctcacgtattttatttacaataaagtttcagacactactagagaggtagtg
aatgaattcagtaggccgtagaaacaaccgcaggaggaatggcccaaggagagcaaggcg
cgttagcgcagttcggagaatggttgtggtccaacccaatcgagccggaccaaaacgacg
agctcgtcgacgcacaagaggaggaggggcaaatcttatatctggaccagcaggcaggac
tgaggtattcgtattctcagtcaacgaccttaaggccaactcctcagggacaatcaagtt
cggtcccgacctttcgcaatgcccagcgctttcaggtggaatactcaagtcctaccacct
ttacaagatcacaaacgtcaaggttgagtttaagtcacacgcgtccgcctctacagtcgg
cgcaatgtttattgaactcgacacttggtgctcacaatcaaccttgggtagctacattaa
ctcattcaccatctcaaaatcagcaaccaaaaccttcaccgcccaacagattgacgggaa
ggaattcagggagagtacggtgaaccaattttacatgctatacaaggcgaatggtagtac
atctgataccgccgggcaattcatcattacaatacgcgttgccaacatgactcccaaata
ggtagactcctcaacaccagaaccttcgccacaaccccagccagagcccaaacctgatcc
gcagccaacaccagagcctcgacagaaacggtttttcgagtacgtaggaacgccctatgt
tgtcatacaaactagggagagttcggatagcattgccgttaaggcgatgaatgatcaatc
ttttcagtacatcgaaaatgaaacttcggagcaaagaaccgtcaaggcatggtggaactc
caacaacagtgtccaagcgcaagcagcatttatatttcctatacccgctggtgagtacag
cgtgaatatctcttgcgaaggtctacaatctgtggaccacattggaggaaacagagacgg
atattggataggcttgatagcctaccaaagccaaagtggggactactggggcgtaggtaa
ctatgtcggctgtgatataacaaatcttctaggaacaaacacttggcgtccaggccatga
agatttggaattaaacagctgtaaattcacagatggacaaatagttgaaagagatgctgt
gatatctttccatgtcaaagctaggggtgctgatcccaagttttacctcatggcacctaa
aaccatgaaggctgacaaatacaactatgttgtgtcgtatggagggtacacagataaaag
aatggaatttggaaccatatctgtcactgtggatgaatctgatgttgaggcagaacgcta
tagcaggcacacgagcacggtcaggagaacagagaaccgagattacgggtggatgaatgt
gctcccaccctacaatcctgaccaagtaccagagcaggaagatgaacaaccagtggttga
taaggaaatggatgccggatcccctatcgacaccgcatcgttgacctctgatactgaggc
tgagaaagcctttgacttgaaggaagaagaacttactagggccattcttgaatacgaggc
agccactgtatcaatacctgatgctgccccggatatcttgccctctaaatctgagatgag
cagcaaaccaatagaccgagatgggaggtctttaccaaaatctcagacaaaggaagtcct
tggcacttaccaaggccagaacatcacttctgatgatgttcctcctgtcatagctgaaaa
attgcgtgaagtaaacagagcaccatctactctgctttacgacaggcagccaaaacaacc
taaaaatcctcttacccgtttcgtattatctaataagactagcacggcttcccctggctc
ccagtcttccactgctggaatgacgagagaacaagcatctgaatacaccaggattaggaa
gtctttgggcctaacagcagcaaaacaatacaaagcaagcctcgatgacacatagtgaag
atcaacaccactcgcaaatacggatcctgggaaacaggcagaacttcggttcgtaagctc
gggtaaactagtcctttaccgccgtatcgtactttgtgtggccgatggatgatctacatg
tgatagcggtttgcgtgctgtccacgacagtgttcgcaggctttgtgttgacaatagggg
ccgcagctagtctctgtgggtgtgtttattcaacagtctataacacaaaggtctaatctg
tgatacgaccaaccaaaaataaacggggaacctcgggttcagcgagagggctaacgaccc
tcagtaattggctggttctgggagacatgaataccctcctatagaacgaagtggaactcc
accactgatcaaatcgggaaacatgcttctgtgttgtacactgccccggagcccaccggg
ttaacaaggctattccaccagctcgatgaaatgagagtggagtgaacggccgg
>NC_004666
tagtgaagattgaccatctcacaaaagctgttacgtgcttgtaacacactacacactcgt
tttgtaatcgagaagtagttgcaagaacggtcctctcattgcctgactagctgagagcca
tccttctatccccaccgccaccatgttcttcgaaattcttataggagctagtgccaaggc
ggtcaaagatttcatcagccactgctactctagactgaaatctatatattattctttcaa
acgatggctgatggaaatatctgggcaatttaaggcccatgacgcctttgtcaatatgtg
ctttgggcacatggctgacattgaagacttcgaggctgaactcgctgaagagttcgccga
gagggaggatgaggtggaagaggccaggagcctcttgaaactgctggtcgcccaaaaatc
taaatccggggtgaccgaggcttggaacgacttcttcttgaagtcgaggggcggtgttta
cgcaccgctctcttgtgagcccaccaagcaggaactagaagtcaagagcgagaagctcga
gaggcttctagacgaacagcaccaattcgaggtgcgagcggccaagaaatacattaaaga
aaagggccgcggcttcatcaactgctggaacgacttgcgtagccgtctcagattggtgaa
ggatgtcaaggatgaggcgaaggacaatgccaaagtcgctgcaaagattggagcggagat
gttcgcccccgttgacgtgcaggacctctacagctttacagaggtcaagaaggtggagac
cggcctcacaaaggaggtcgtaaaagaagtgaacggtgaagaaacgaaacgcctcgaacc
catcttggaagaggtgcgatccatcaaggacaccgccgaagctagggacgccgcctccac
ttggataacagagacagtcaaattgaaaaattcaacccttaacgctgatgaactgtctct
cgccaccatcgcccgctacgttgaaaatgtaggggacaaatttaaactcgacattgccag
caagacatatctaaagcaatgcgcaacgatgtctgtaccaattccaaccaccaaggacat
caaaatgaagatggtgttgcagagtcctgaagcacgtgccaggcgggaacgcatggacgt
gcttgactctgtgggtttttagaggggctctgtaccgcctctggttttgagagcccattt
ccaattctcgggctgccagagattgcggtcacagacggagcccggctccgtaaggttagt
agcaatattagataccttagccaaacccacttaggtttagtatataaggcaccaaatgcc
tccctgcacaacgcgcttgtggcagtggagagaagagtttttacagtaggaaagggggac
gaacctatttaccccccccgccctgagcacgacattttcactgatacaatggactacttt
ggtaagtccataatcgacgaggtgggatactgtaaaacatacccagcgcaactcctggct
aacagctatagcgcaggaaaaagggccatgtatcacaaagccattgcatccctgaaaaca
accccctatcagcagagggatgccaatgtgcaagctttcctcaagaaggaaaaacattgg
atgaccaaggacatcgctccccgattgatatgcccccgcagcaagcggtacaacattatc
ctaggaactcgtttgaaattcaacgagaagaagatcatgcacgccatcgatagtgtgttt
ggatcccccactgtgctttctggttatgataacttcaagcaaggaagaatcatagccaag
aagtggcaaaagtttgcatgccccgtcgctatcggcgtggatgctagccgctttgaccaa
cacgtgtcagagcaggcgcttaagtgggaacacgggatatacaatggaatcttcggtgat
agcgaattggctcttgcacttgaacaccaaatatccaacaacatcaaaatgttcgtagag
gacaaaatgcttaggttcaaggttagaggccatagaatgtccggtgacattaacaccagc
atgggaaacaagctaataatgtgcggcacgatgcacgcatatttcaagaagctgggtgtt
gaagcagaactatgcaacaatggagacgactgtgtcatcatcactgacagagccaatgag
aagctctttgatggcatgtacgatcactttctccagtatggtttcaacatggtgaccgaa
aaaccagtttacgaactggaacaattggagttttgccagtcaaaaccggtctctattaat
ggaaaatacagaatggtcagaaggcccgatagcataggcaaagacagcacaacactactg
agcatgctcaaccaatccgacgtcaaaagttacatgtcggctgtggctcagtgtggtttg
gtgcttaacgctggagtacccatactcgaaagtttctataaatgcctatatagaagctct
gggtacaagaaagtgagtgatgaattcatcaaaaacgtcatttcgtatggaacagataag
agactacaaggtagacgtacctttgaagacacacctatcaccaatcatagcaggatgtcc
tactgggaatcattcggagttgaccctaagatacaacaaattgtcgagcggtactacgac
aatcttacggtgagtgcccaactccagagcgtgaaggtgactactccacatctgcaatca
atactactttccataccggaaaaccactcacaaaacgactattaattaccaaatcttagc
tgggtttggaatagggtttatagtttctattccctgtacattagctctctcctactttat
ctacaataaagtttctgacaccactagggaggtagtgaatgaattcagtaggccgtagaa
ataaccgcaggagaaatggcccaaggagagcaaggcgcgctggcgcagttcggagaatgg
ttgtggtccaacccaatcgagccggaccaaaacgaagaactcgtcgacgcacaagaggag
gaggggcaaatcttatatctggaccagcaggcaggactgaggtattcgtattctcagtca
acgaccttaaggccaactcctcagggacaatcaagttcggtcccgacctttcgcaatgcc
cagcgctttcaggtggaatactcaagtcctaccaccgttacaagatcacaaacgtcaagg
ttgagtttaagtcacacgcgtccgcctctacagtcggcgcaatgtttattgaactcgaca
cttcgtgctcacaatcaaccttgggtagctacattaactcattcaccctctcaaaatcag
caaccaaaaacttcaccgcccaacagattgacgggaaggaattcagggagagctcggtga
atcaattttatatgctatacaaggcaaatggtagtacatctgataccgccgggcaattca
tcattacaatacgcgttgccaacatgactcccaaataggtagactcctcaacaccagagc
ctacaccccaaccccaaccagagcccaaacctgatccgcagccaacaccagagcctcaac
acaaacggtttttcgagtacgtaggaacgccctatgttatcatacaaactagggagagtt
cggatagcattgccgtcaagtcaatgaatgatcaatcctttcagtacatcgaaaacgaaa
cttctgagcaaagaaccgttcaggcatggcggacctccaacaacggcgtccaagcgcaag
cagcatttgtatttcctatacccgctggagagtatagtgttaatatttcttgtgaaggtc
tacaatcagtggaccacattggaggaaaccgagacggatattggataggcttaatagcct
accaaaatcaaagcggggattattggggcgtgggcaactatgctggctgtgatataacca
atcttctaggaacaaacacttggcgtccaggccatgaagatttggaattagacggctgca
aattcactaatggacagatagttgaaagagacgctgtgatatccttccatgttaaagctc
agggtgctgaccccaagttttacctcatggcacccaagaccatgaagtctgacaagtata
actatgtcgtgtcttatggaggttacacagacaaaagaatggaatttggatccatatctg
tcactgtggatgaatctgatgttgaggcacagcgctacaacaggcacactagtacggttg
ggaaagcagaaaaccgagattatgggtggatgagtgttctaccaccctatgatcctaacc
aagtgccggagcaagaggaagaacaaccaatggttgacaaggagatggattcgagacctc
ctgtcgaacccccttccccaacctccgacactgaggctgaaagagcctttgacttgagag
aggaagaacttacgagggccagacttgaatacgaggcagccactgaatccatacctgatg
ctgccccggacgttttaccctcaaaatctgaaatgagcagtagaccaatagaccatgatg
gaaggtctttaccaaaacctcagtcaaaagaagtcctcggcacataccaaggccagaaca
tcacaccagatgatgttcctcctgtcatagctgaaaaattgcgtgaagtgaacagagcac
catctactctgctttacgacaggcagccaaaaacaccaaaaagctttctttcccgtttcg
tagaaaccaataaaactagcttggcttcccctggttcacagtcttccacatcaggaatga
caagagaacaagcctcagaatacaccaggattaggaagtcaatgggcctcacggcagcta
aggagtacaaagccagtttagctgacacatggtgaagatcaacaccactcgcaaattcgg
atcctgggaaacaggcagaacttcggttcgtaagctcgggtaaactagtcctttaccgtc
gtatcgtactttgtgtggccgatggatgatctacatgtgatagcagtctgtgtgctgtcc
acgacagtgttcgcagcggcagtactcacaattagcgcaattgctagtatttgcggcagt
gcatgtgcaactgccaacattcaaagggtttaatctgtgatacaacccaccaaaatacac
ggggaacaacaggttcagcgagggggctaacgacccccagcaattggctggttctgggag
acttaaatgacctcctatagaacgaagtggaatccccccactgatcaaattgggaagcat
gcttctgtgctatacactgccccagaggacactgggtaaacaaatctaaccacccaactc
aatgaaatgagagcggaggtggcggggtgggtgacctcgtgatgtgcacccgatcgtcag
gattgaagacgttaaaactcaacgacctagtgcaagtcgttaaactgactcgggtggata
caccacacccggcccaacttggaggcatacccacgatacgaaacgtgggtttcttggagc
cactacctgtgatgcaaggtagggtatgggtcttagcaagccctgcgccaggaaatggac
ataaaccatagcaatcccccaagtcatctcggcaaaccacaggtgaaccgtgccacaggc
ctgactaccgaaaggaaaatcagtatccaacacagcaatgtgttgggggtcacacccttc
ggggtactcttaacgctgacactcgaaagagcagttcggcaaccc
>NC_004750
ngtgaagattgaccatctcacaaaagctgttacgtgcttgtaacacactacgcgcccgtt
ttgtattcgggaagtagttgcgaaaacggtccccttattgcctgacaagctaagggccac
ccttctttccccaccgccatcatgtttttcgaaatactaataggtgctagcgccaaggcg
gtcaaagacttcattagccattgctattctagattgaaatctatatactattctttcaag
cgatggctaatggagatatcagggcaatttaaggcccacgacgcctttgtcaacatgtgc
tttgggcacatggctgacattgaggacttcgaggcggaactcgctgaggagttcgccgag
agggaggatgaggtggaagaggcgaggagcctcttgaaactgctggtcgcccaaaaatct
aaatctggggtgaccgaggcttggaccgacttttttacaaagtcgagaggtggtgtttac
gcaccactttcctgcgagcctaccaggcaggagctagaagtcaagagtgagaaactcgag
cgacttctagaagagcagcaccaatttgaggtgcgagcggccaagaaatacatcaaggaa
aagggccgcggcttcatcaactgctggaacgacttgcggagtcgtctcaggttggtgaag
gacgtcaaggacgaggcgaaggacaacgccagagctgctgccaagattggagcagaaatg
ttcgcccctgttgacgtgcaggacctctacagtttcacggaggtcaagaaggtggagacc
ggcctcatgaaggaggtcgtgaaagagaaaaacggcgaagaagagaaacacctcgaaccc
atcatggaagaggtgaggtccatcaaggacaccgccgaagccagggacgccgcctccact
tggataacagagacagttaagctgaagaacgcaacgcttaacgcagatgaactgtctctt
gccaccatcgcccgctacgttgaaaacgtaggggacaagttcaaactcgacattgctagt
aaaacatatctaaagcaagtcgcatcgatgtctgtaccaattccaaccaacaaagacatc
aaattgaagatggtgctacagagtcctgaagcacgtgccaggcgggaacgcatggacgtg
cttgactctgtgggtttttagaggggctctgtaccgcctctggttttgagagcccattcc
ctattctcgggctgccagagattgcggtcacagacggagcccggctccgcaaggttagta
gcaatattagataccttagccaaacccatctaggtcttgtatataaggcaccaaatgcct
ccctgcacaacgcgcttgtggcagtggagagaagagtttttacagtaggaaagggggaca
aggcaatctaccccccccgccctgagcatgacattttcactgatacgatggattactttc
aaaaatccattatagaagaggtgggatactgtaaaacatatccagcgcaactcctggcta
atagctatagcgcaggaaagagggccatgtatcacaaagccattgcatccttgaaaactg
tcccatatcatcagaaggatgccaatgtgcaagctttcctgaagaaggaaaaacattgga
tgaccaaggacatcgccccccgattgatttgcccccgcagcaagcggtataatatcatcc
taggaactcgtttgaaattcaacgagaagaagatcatgcacgccatcgatagtgtgtttg
gatcccccactgtgctttctggttatgacaacttcaaacaaggaagaatcatagccaaaa
agtggcaaaagtttgcatgccccgtcgccatcggcgtggatgctagccgctttgaccaac
atgtgtcagagcaggcgcttaagtgggaacacgggatatacaatggaatcttcggagaca
gcgaaatggctcttgcacttgaacaccaaatcaccaacaacatcaagatgtttgttgaag
acaaaatgcttaggttcaaggtaagaggccacagaatgtccggtgacattaataccagca
tgggaaataagctcataatgtgcggcatgatgcacgcatatcttaagaagctgggtgttg
aagctgaactatgtaataacggagacgactgtgtcatcatcactgatagagccaatgaga
agctctttgatggcatgtacgaccatttcctccagtatggcttcaacatggtgaccgaaa
aaccagtttacgaactggaacaattggagttttgccagtcaaaaccggtctctattaatg
gaaagtatagaatggtcagaaggcccgatagcataggcaaagatagcacaacactactga
gcatgctcaatcaatccgacgtcaagagctacatgtcggctgtcgctcagtgtggtttgg
tgctcaacgctggagtacccatacttgaaagtttctataaatgcctatataggagctcgg
ggtacaaaaaagtgagtgaggaatttattaaaaacgtcatatcgtatggaacagatgaga
gactacaaggtagacgtacctataatgaaacacctatcacaaaccacagtagaatgtcct
actgggaatcattcggagttgaccctaagatacagcaaatcgtcgagaggtactacgacg
gtcttacggtaagtgcccaactccagagtgtgaaggtgacgactccacatctgcaatcaa
tactgctttccataccggaaaaccactcacaaaacgaatattaattaccaaatcttagct
gggtttgggatagggtttatagttagtataccctgtacattagctctcgcgtactttatt
tacaataaagtttcagacaccactagagaggtggtgaatgaattcagtaggtcgtagagg
acctagacgcgcaaatcaaaatggcacaagaaggaggcgccgtagaacagttcggccagt
ggttgtggtccaacccaatcgagcaggacccagacgacgaaatggtcgacgcaagggaag
aggaggggcaaattttgtatttagaccaacaggcgggactgaggtattcgtattctcagt
tgacaaccttaaagccaactcctccggggcaatcaaattcggccccagtctatcgcaatg
cccagcgctttcagacggaatactcaagtcctaccatcgttacaagatcacaagtatccg
agttgagtttaagtcacacgcgtccgccaatacggcaggcgctatctttattgagctcga
caccgcgtgcaagcaatcagccctgggtagctacattaattccttcaccatcagcaagac
cgcctccaagaccttccggtcagaggcaattaatgggaaggaattccaggaatcaacgat
agaccaattttggatgctctacaaggccaatggaactaccactgacacggcaggacaatt
tatcattacgatgagtgtcagtttgatgacggccaaataggtagactcctcaacaccgga
accaaaacctgcaccggaaccaacaccaaccccccagccaacgccggctccacagcccac
acctgaaccaactcctgcacctgtccccaaaagattcttcgagtatatcggaactcctac
cggtacaatctcgactagagagaacactgacagtatatctgtcagcaagctcggtggaca
gtcgatgcagtacattgagaatgagaaatgtgaaacgaaagtcatcgattccttttggag
cactaacaacaacgtttctgcgcaagcagctttcgtttatccagtgccagagggatcata
cagcgttaacatttcgtgcgaaggcttccagtcagttgaccacatcggtggcaacgagga
cggctattggattggtttaattgcctactccaattcgtctggcgataattggggagttgg
caattacaaagggtgcagttttaagaatttcttggcaaccaacacttggagaccaggcca
caaagatctcaagttgactgattgccagttcacagatggacaaatagttgaaagggacgc
cgtgatgtctttccacgtagaagcaacaggcaaggatgccagcttctacctcatggctcc
caaaacaatgaaaactgacaaatacaactatgttgtctcatatggagggtacacaaacaa
gcgaatggaattcggtaccatatctgtgacatgtgatgaatccgatgttgaggcagaacg
aataacaaggcacgctgaaacgcccatacgttctaaacatattcttgtttctgagcggta
tgcggaaccattgcccaccatagtcaaccaaggcttgtgtgatgtgaaaactcccgagca
agaacaaacactggtggatgaagatgacagacaaactgtttctactgaatctgatatagc
actcctggagtatgaggctgcaacagctgagattccggatgctgaagaggacgttttgcc
ctccaaggaacagttgtcttcaaaaccaatggatacgtctggcaatataataccaaaacc
caaggaacctgaagtacttgggacataccaaggacagaacatttatcctgaagacgtacc
tccaatggcgcggcagaaattgagagaagccgcgaatgcgccttccacgctactctatga
aagaagaaccccaaagaagagtggcaactttttatccagacttgtagaagcgaataggtc
ccctactactcccactgccccatccgtgtcaactacttcaaacatgacaagggagcagct
ccgggagtacactaggattagaaattccagcggaatcacagcagcaaaggcgtacaaggc
gcaattccagtgaagacaacaccactagcacaaatcggatcctgggaaacaggcagaact
tcggttcgtaagctcgggtaggccgtcaacctaccgccgtatcgtattgtgtttggccga
tggaggatcttcacgttatcgccgtttgtattcttgctttgactgtgctctctggggtag
gcgctgttttgagttgctgccgttggtgctgcagcaatccttttcctccctccctctctt
ctgttcaagcaaaagactctcgatctgtgcgagagacaatcaaaaatatcgagggagctt
cggctcagtgaggggattaacgacccccagtaatggccggtcctggcggacataaataac
ccgctataggacgaagtggtagccaccactgatcaaatggcaaacatgcttctgtgttgt
acactgccccggagcctaccgggtcaacaaggctatcccaccaacccgatgaaatgaggg
tggagtgagcggagtgggtgacttcgtgatgtacacccgatcgtcaggattgaagacgtt
aaaactcgacgacctggtacaagtcgttaaactgactcgggtggatacaccacacccggc
ccagcatgttggcatacccacgatacgaaacgtgggtctcttggagccactacctgtgat
gcaaggtagggtatgagtcttagcaagctctgagccaggagatggacataaaccatagca
atccaacgtgtaaccgcaatggggcaaacaacaggtgaaccgtgtccacgggcctggtta
ccgaaaggaaagccagtatccaacacagcaatgtgttgggggtcacaccttcggggtact
cttaacgctgacactcgaaagagcagttcggcaaccc
