# Supplementary material for: Detecting overlapping coding sequences in virus genomes
Source: BMC Bioinformatics. 2006 Feb 16;7:75. doi: 10.1186/1471-2105-7-75 (PMC1395342; doi:10.1186/1471-2105-7-75)
Supplement: Additional File 1 — Archive of the source code. The file sup1.TGZ is an archive of the source code for the current version of MLOGD. Unpack it with tar xvfz supl.TGZ; then see the README file in the MLOGD directory. [file 1471-2105-7-75-S1.TGZ › MLOGD/FORM/eginputcds.txt]

>NC_002160
CDS join(139..1155,1155..2744)
CDS 139..1161
CDS 2858..3460
CDS 2858..4810
CDS 2901..3362
CDS 4940..5059
>NC_003056
CDS join(144..1220,1220..2827)
CDS 144..1229
CDS 3035..3637
CDS 3035..5203
CDS 3051..3620
>NC_003369
CDS join(179..1278,1278..2883)
CDS 179..1285
CDS 3093..3683
CDS 3093..5261
CDS 3238..3666
>NC_003680
CDS join(106..1122,1122..2708)
CDS 106..1125
CDS 2822..3421
CDS 2822..4795
CDS 2859..3323
CDS 4905..5036
>NC_004666
CDS join(143..1159,1147..2745)
CDS 143..1162
CDS 2859..3458
CDS 2859..4835
CDS 2896..3360
CDS 4942..5073
>NC_004750
CDS join(142..1155,1155..2744)
CDS 142..1161
CDS 2858..3460
CDS 2858..4813
CDS 2901..3362
CDS 4920..5111
CDS 5309..5476
