# Supplementary material for: Detecting overlapping coding sequences in virus genomes
Source: BMC Bioinformatics. 2006 Feb 16;7:75. doi: 10.1186/1471-2105-7-75 (PMC1395342; doi:10.1186/1471-2105-7-75)
Supplement: Additional File 1 — Archive of the source code. The file sup1.TGZ is an archive of the source code for the current version of MLOGD. Unpack it with tar xvfz supl.TGZ; then see the README file in the MLOGD directory. [file 1471-2105-7-75-S1.TGZ › MLOGD/doallorfs]

#!/bin/csh

# Copyright (C) 2005 Andrew E Firth, University of Otago, Dunedin, 
# New Zealand, aef(at)sanger.otago.ac.nz
#
# This program is free software; you can redistribute it and/or modify
# it under the terms of the GNU General Public License (version 2) as
# published by the Free Software Foundation.
#
# This program is distributed in the hope that it will be useful,
# but WITHOUT ANY WARRANTY; without even the implied warranty of
# MERCHANTABILITY or FITNESS FOR A PARTICULAR PURPOSE.  See the
# GNU General Public License for more details.
#
# You should have received a copy of the GNU General Public License
# along with this program; if not, write to the Free Software
# Foundation, Inc., 51 Franklin Street, Fifth Floor, Boston, MA
# 02110-1301, USA.

#Runs mlogd programme for all ORFs.

limit stacksize unlimited

@ argc = `echo $argv | awk '{print NF}'`
if ($argc != 2) then
  echo "Usage: doallorfs newdir newurl<br>"
  exit 1
endif

set olddir = `pwd`
set newdir = $1
set newurl = $2
cd $newdir
source mlogd.param

if (! $download) then
  setenv PATH ${PATH}:/home/aef/bin
  set formdir = "/aef/MLOGD/FORM"
else
  setenv PATH ${PATH}:${HOME}/bin
  set formdir = "../../FORM"
endif

@ maxruntime = 300
set starttime = `date +%s`
@ range1 = $range1
@ range2 = $range2
set refseq2 = `awk '{if ($1=="'"$refseq"'") print $2}' seqs.key`
@ minorf3 = `echo $minorf | awk '{print $1*3}'`
if ($minorf3 < 60) then
  echo "Error: Smallest allowed 'Minimum ORF length' is 20 codons.  You entered $minorf.<br><br>"
  exit 1
endif
if (! $wholeseq) then
  @ drop = `echo $range1 $range2 | awk '{print $2-$1+1}'`
  if ($drop < $minorf3) then
    echo "Error: You selected the 'Use a given nucleotide range' option, with range '$range1 to $range2 nt'.  But this is smaller than the 'Minimum ORF length' of $minorf codons that you entered.  Hence no ORFs were found.<br><br>"
    exit 1
  endif
endif

#Find all ORFs.
if ($orftype == "1") then
  set findtype = 2
  echo -n "Searching for all stop-stop ORFs >= $minorf codons in reference sequence '$refseq' ...<br>"
else
  set findtype = 3
  echo -n "Searching for all start-stop ORFs >= $minorf codons in reference sequence '$refseq' ...<br>"
endif  
if ($circular == "0") then
  set circ = "no"
else
  set circ = "yes"
endif
degapseq $refseq2.fasta temp.fasta -auto
getorf temp.fasta allorfs.1 -minsize $minorf3 -table 0 -find $findtype \
  -circular $circ -reverse yes -auto
set length = `infoseq temp.fasta -auto | tail +2 | awk '{print $5}'`
rm -f temp.fasta
grep "^>" allorfs.1 | sed 's/\[//' | sed 's/\]//' | sed 's/>//' | \
  sed 's/(REVERSE SENSE) */R/' | \
  sed 's/(ORF crosses the breakpoint) */B/' | \
  awk '{if ($5=="B") {print $2,$4,"N","B"} \
    else if ($5=="R") {print $2,$4,"R","N"} \
    else if ($5=="RB") {print $2,$4,"R","B"} \
    else {print $2,$4,"N","N"}}' | \
  awk '{print sqrt(($2-$1)*($2-$1)),$0}' | sort -nr | \
  awk '{if ($4=="N"&&$5=="B") {printf "%s join(%s..%s,%s..%s)\n",$0,$2,"'"$length"'","1",$3-"'"$length"'"} else if ($4=="R"&&$5=="B") {printf "%s join(%s..%s,%s..%s)\n",$0,$2-"'"$length"'","1","'"$length"'",$3} else {printf "%s %s..%s\n",$0,$2,$3}}' > allorfs.2
awk '{print $6}' allorfs.2 | sed 's/[^0-9]/ /g' | awk '{print NF,$0}' | \
  awk '{if ($1=="4"&&0+$2<=0+"'"$length"'"&&0+$3<=0+"'"$length"'"&&0+$4<=0+"'"$length"'"&&0+$5<=0+"'"$length"'") {printf "%s:%s:%s:%s:%s\n",$1,$2,$3,$4,$5} else if ($1=="2"&&0+$2<=0+"'"$length"'"&&0+$3<=0+"'"$length"'") {printf "%s:%s:%s\n",$1,$2,$3}}' > temp1
awk '{if ($1=="4") {printf "%s:%s:%s:%s:%s\n",$1,$2,$3,$4,$5} else if ($1=="2") {printf "%s:%s:%s\n",$1,$2,$3}}' orfs.1 > temp2
foreach orf0 (`cat temp2`)
  sed 's/'$orf0'//' temp1 > temp3
  mv temp3 temp1
end
grep ":" temp1 > allorfs.3
rm -f temp[123]

echo "...Done<br>"
echo "<hr><b>Query ORFs:</b><br>"
@ w = `wc -l allorfs.3 | awk '{print $1}'`
if ($w == 0) then
  echo "<br>No ORFs found.<br>"
  exit 1
endif
sed 's/:/ /g' allorfs.3 | awk '{if ($1=="4") {printf "%s: join(%s..%s,%s..%s)<br>\n",NR,$2,$3,$4,$5} else if ($1=="2") {printf "%s: %s..%s<br>\n",NR,$2,$3}}'


if (! $wholeseq) then 
  echo "<br>You selected 'Use a given nucleotide range' option. Therefore"
  echo " query ORFs outside the given range (i.e. $range1 to $range2 nt)"
  echo " will not be used.  Query ORFs that overlap the boundary of this"
  echo " region will be used only if the portion within $range1 to $range2 nt"
  echo " is at least your selected minimum ORF length (i.e. $minorf codons)."
  echo " Statistics will be calculated only for the portion within $range1 to"
  echo " $range2 nt.<br>"
endif

echo "<br>Running...Please be patient...<br>"

#Run MLOGD for ref-nonref pairs.
#Note - rewrite setup.mlogd for each ORF -> relies on setup.mlogd not being
#  rewritten in domlogd (just written in prepmlogd).
echo '<hr><table cellspacing="0" cellpadding="3" border="1">'
@ number = 0
foreach i (`cat allorfs.3`)
  set currenttime = `date +%s`
  @ totaltime = `echo $starttime $currenttime | awk '{print $2-$1}'`
  if ($totaltime > $maxruntime) then
    echo '</table><hr>'
    echo "Warning: Exceeded maximum allowed run-time; the remaining ORFs will not be processed.  If you really want to investigate any of the remaining ORFs, then try using the 'Use a given nucleotide range' option to analyse the input alignment in several sections.  Note that sometimes a run-time overflow may be the result of server overload, in which case you could try running your job at a different time.<br>"
    exit 0
  endif
  @ number += 1
  @ r1 = `echo $i | cut -d ":" -f 2- | sed 's/:/\n/g' | grep "[0-9]" | sort -n | head -1`
  @ r2 = `echo $i | cut -d ":" -f 2- | sed 's/:/\n/g' | grep "[0-9]" | sort -n | tail -1`
  set ok = 1
  if (! $wholeseq) then
    @ seg = `echo $i | awk -F: '{print $1}'`
    if ("2" == $seg) then
      if ($r1 <= $range2 && $r2 >= $range1) then
        if ($r1 < $range1) then
          @ r1 = $range1
        endif
        if ($r2 > $range2) then
          @ r2 = $range2
        endif
        @ olap = `echo $r1 $r2 | awk '{print $2-$1+1}'`
        if ($olap < $minorf3) then
          set ok = 0
        endif
      else
        set ok = 0
      endif
    else
      @ r1 = `echo $i | cut -d ":" -f 2- | sed 's/:/\n/g' | grep "[0-9]" | sort -n | head -2 | tail -1`
      @ r2 = `echo $i | cut -d ":" -f 2- | sed 's/:/\n/g' | grep "[0-9]" | sort -n | tail -2 | head -1`
      if ($range1 > $r1 && $range2 < $r2) then
        set ok = 0
      else
        if ($range2 <= $r1 || $range1 >= $r2) then
          @ r1 = $range1
          @ r2 = $range2
          @ olap = `echo $r1 $r2 | awk '{print $2-$1+1}'`
        else if ($range2 < $r2) then
          @ r2 = $r1
          @ r1 = $range1
          @ olap = `echo $r1 $r2 | awk '{print $2-$1+1}'`
        else if ($range1 > $r1) then
          @ r1 = $r2
          @ r2 = $range2
          @ olap = `echo $r1 $r2 | awk '{print $2-$1+1}'`
        else
          @ olap = `echo $r1 $r2 $range1 $range2 | awk '{print 2+($1+$4)-($2+$3)}'`
          @ r1 = $range1
          @ r2 = $range2
        endif
        if ($olap < $minorf3) then
          set ok = 0
        endif
      endif
    endif
  endif
  if ($ok) then
    echo '<tr align="left"><td>'
    echo -n "<b>Query ORF $number" 
    echo $i | sed 's/:/ /g' | awk '{if ($1=="4") \
      {printf ": join(%s..%s,%s..%s)",$2,$3,$4,$5} \
      else if ($1=="2") {printf ": %s..%s",$2,$3}}'
    echo "</b><br><br>"
    echo $i | sed 's/:/ /g' > orfs.2
    echo 2 $r1 $r2 " " >  setup.mlogd
    echo $circular " " >> setup.mlogd
    if (! $download) then
      $olddir/domlogd . $newurl 1 $number || exit 1
    else
      domlogd . $newurl 1 $number || exit 1
    endif
  endif
end
echo '</table>'

chmod a+rw ./*

#Write rest of webpage.
echo "<hr><a href=$newurl/errorlog.txt>Error log</a> "
echo "(<a href=$formdir/error.html>description of common error messages</a>)."
echo "<br><a href=$formdir/falsepos.html>Note on false positives</a>.<br>"
echo "<a href=$formdir/probint.html>Note on interpretation of likelihood "
echo "ratios</a>.<br><br>Note that the zoomed-in nucleotide-by-nucleotide "
echo "plots can be very wide and may not display properly in some browsers; "
echo "try 'Save Link Target As...', to save to a file instead.<hr> "
echo "If any of these query ORFs look interesting (e.g. "
echo "consistently positive log likelihood ratios) you can "
if (! $download) then
  echo "return to the <a href=mlogd.pl>MLOGD server</a>, and enter these "
  echo "ORFs one at a time, using the 'Test input query CDSs' option. "
  echo "At the results page for each ORF, you will have the option to add "
  echo "Monte Carlo simulations to the plots to derive error bars and "
  echo "alternative probability estimates.<br><hr>"
else
  echo "use the 'domlogd' script on one ORF at a time.  Following that you "
  echo "may like to use the 'domcsims' script to add Monte Carlo simulations "
  echo "to the plots to derive error bars and alternative probability "
  echo "estimates.<br><hr>"
endif

chmod a+rw ./*
