# Supplementary material for: Detecting overlapping coding sequences in virus genomes
Source: BMC Bioinformatics. 2006 Feb 16;7:75. doi: 10.1186/1471-2105-7-75 (PMC1395342; doi:10.1186/1471-2105-7-75)
Supplement: Additional File 1 — Archive of the source code. The file sup1.TGZ is an archive of the source code for the current version of MLOGD. Unpack it with tar xvfz supl.TGZ; then see the README file in the MLOGD directory. [file 1471-2105-7-75-S1.TGZ › MLOGD/domcsims]

#!/bin/csh

# Copyright (C) 2005 Andrew E Firth, University of Otago, Dunedin, 
# New Zealand, aef(at)sanger.otago.ac.nz
#
# This program is free software; you can redistribute it and/or modify
# it under the terms of the GNU General Public License (version 2) as
# published by the Free Software Foundation.
#
# This program is distributed in the hope that it will be useful,
# but WITHOUT ANY WARRANTY; without even the implied warranty of
# MERCHANTABILITY or FITNESS FOR A PARTICULAR PURPOSE.  See the
# GNU General Public License for more details.
#
# You should have received a copy of the GNU General Public License
# along with this program; if not, write to the Free Software
# Foundation, Inc., 51 Franklin Street, Fifth Floor, Boston, MA
# 02110-1301, USA.

#Runs mcsim programmes, runs mlogd on sims, calculates statistics and makes 
#  plots.

limit stacksize unlimited

@ argc = `echo $argv | awk '{print NF}'`
if ($argc != 6) then
  echo "Usage: domcsims newdir nsim1 nsim2 count seed newurl<br>"
  exit 1
endif

set newdir = $1
cd $newdir
source mlogd.param

if (! $download) then
  setenv PATH ${PATH}:/home/aef/bin
  set formdir = "/aef/MLOGD/FORM"
else
  setenv PATH ${PATH}:${HOME}/bin
  set formdir = "../../FORM"
endif

@ maxnsim1 = 200
@ maxnsim2 = 200
@ minnsim1 = 10
@ minnsim2 = 5
set tttmax = 5.
set lllmax = 0.5
@ maxruntime = 400
set starttime = `date +%s`
mkdir MCSIMS
@ nsim1 = $2
@ nsim2 = $3
set count1 = $4
@ seed = `echo $5 | awk '{print int(300*$1+1)}'`
set newurl = $6

echo Started mcsims `date` >> mclog.txt

#------------------------------------------------------------------------------
#Check nsim1 and nsim2 are not too small.

if ($nsim1 < $minnsim1) then
  echo "Warning: Minimum number of simulations for general distribution is $minnsim1.<br>"
  echo "You entered $nsim1.  Adjusting to $minnsim1.<br>"
  @ nsim1 = $minnsim1
endif
if ($nsim2 < $minnsim2) then
  echo "Warning: Minimum number of simulations for error bars is $minnsim2.<br>"
  echo "You entered $nsim2.  Adjusting to $minnsim2.<br>"
  @ nsim2 = $minnsim2
endif

#------------------------------------------------------------------------------
#Estimated run-time
@ maxvalue = 2000000
@ extn = 20
@ qlength = $qlength
set chkextn = 0
set refseq2 = `awk '{if ($1=="'"$refseq"'") print $2}' seqs.key`
set npairs1 =  `wc -l pairs.ref.dat | awk '{print $1}'`
set npairs2 =  `wc -l pairs.tree.dat | awk '{print $1}'`
set length2 = `head -1 ref.info | awk '{print 1+$3-$2}'`
if ($circular) then
  @ extn1 = `echo $range1 $extn | awk '{print $1-$2}'`
  @ extn2 = `echo $range2 $extn | awk '{print $1+$2}'`
  if ($extn1 < 1 || $extn2 > $qlength) then
    set length2 = `head -1 ref.info | awk '{print $1}'`
    set chkextn = 1
  endif
endif

@ sumvalue = `echo $length2 $nsim1 $npairs1 $npairs2 $nsim2 | awk '{print int($1*2*($2+($3+2*$4)*$5))}'`

if ($sumvalue > $maxvalue) then
  echo "Error: (# query-region nt) x (# of simulations) = $sumvalue exceeds maximum $maxvalue.<br>"
  echo "You must reduce the requested number of simulations.<br>" 
  if ($chkextn) then
    echo "Note you had a query ORF or nt range crossing, or within $extn nt of, the 'boundary' in a circular genome, which resulted in the query region being extended to the whole sequence, i.e. $length2 nt.<br>"
  endif
  exit 1
endif

set runtime = `echo $sumvalue | awk '{print int(4+$1*0.00015)}'` 
echo "Running Monte Carlo simulations...<br>"
echo "<b>Estimated runtime: $runtime seconds.</b><br>"
echo "Reference sequence = $refseq.<br>"

#------------------------------------------------------------------------------

cd MCSIMS
foreach file (aa2codon.dat aa.dat codon.dat nuc.dat orfs.1 orfs.2 setup.mlogd ref.dat tree.dat ref.names tree.info)
  cp ../$file .
end
touch ref.dat

#------------------------------------------------------------------------------
#Check nsim1 and nsim2 are not too large.  

if ($nsim1 > $maxnsim1) then
  echo "Error: Maximum number of simulations for general distribution is $maxnsim1.<br>"
  echo "You entered $nsim1.<br>"
  exit 1
endif
if ($nsim2 > $maxnsim2) then
  echo "Error: Maximum number of simulations for error bars is $maxnsim2.<br>"
  echo "You entered $nsim2.<br>"
  exit 1
endif

#------------------------------------------------------------------------------
#MC sims for general distributions

foreach model (0 1)
  set currenttime = `date +%s`
  @ totaltime = `echo $starttime $currenttime | awk '{print $2-$1}'`
  if ($totaltime > $maxruntime) then
    echo "<br>Warning: Exceeded maximum allowed run-time.  You will have to try fewer simulations.  Note that sometimes a run-time overflow may be the result of server overload, in which case you could try running your job at a different time."
    exit 1
  endif
  echo $refseq2.fasta " "            >  setup.mcsim.$model
  echo $refseq2.fasta " "            >> setup.mcsim.$model
  echo $refseq2.fasta " "            >> setup.mcsim.$model
  echo $wholeseq $range1 $range2 " " >> setup.mcsim.$model
  echo $model " "                    >> setup.mcsim.$model
  echo 0.01 0.50 " "                 >> setup.mcsim.$model
  echo 1 " "                         >> setup.mcsim.$model
  echo 1 " "                         >> setup.mcsim.$model
  echo $nsim1 " "                    >> setup.mcsim.$model
  echo 343 " "                       >> setup.mcsim.$model
  echo $circular " "                 >> setup.mcsim.$model
  cp ../$refseq2.fasta .
  mcsim setup.mcsim.$model >>& ../mclog.txt || exit 1
  ls mcseq.[0-9]* > temp1
  echo $refseq2.fasta > seqs.dat
  rm -f pairs.dat
  touch pairs.dat
  @ count = 2
  foreach i (`cat temp1`)
    set id = `echo $count | awk '{printf "%03i\n",$1}'`
    mv $i seq.$id.fasta
    echo seq.$id.fasta >> seqs.dat
    echo 001 $id >> pairs.dat
    @ count += 1
  end
  mlogd setup.mlogd >>& ../mclog.txt || exit 1
  foreach i (gaplog gappos glitches info MLElog stoplog stoppos1 stoppos2 startpos1 startpos2 treesum)
    rm -f mlogd_out.$i
  end
  foreach i (temp1 temp2 pairs.dat seqs.dat seq.???.fasta temp.fghjys)
    rm -f $i
  end
  mv mlogd_out.dat ref.mc.$model.dat
  touch ref.mc.$model.dat
end

#------------------------------------------------------------------------------
#MC sims for errorbars

awk '{print $2}' ../pairs.ref.dat > temp1
paste temp1 ref.dat | \
  awk '{if ((0.+$2)<(0.+"'"$tttmax"'")&&(0.+$3)<(0.+"'"$tttmax"'")&&(0.+$13)>0.&&($14/$13)<(0.+"'"$lllmax"'")) {printf "%s:%s\n",$1,$14} else {printf "%s:%s\n",$1,-1}}' > temp0
rm -f ref.mc.probs ebm.0 ebl.0 ebu.0 ebm.1 ebl.1 ebu.1
touch ref.mc.probs ebm.0 ebl.0 ebu.0 ebm.1 ebl.1 ebu.1
rm -f temp1

@ run = 0
foreach i (`cat temp0`)
  set currenttime = `date +%s`
  @ totaltime = `echo $starttime $currenttime | awk '{print $2-$1}'`
  if ($totaltime > $maxruntime) then
    echo "<br>Warning: Exceeded maximum allowed run-time.  You will have to try fewer simulations.  Note that sometimes a run-time overflow may be the result of server overload, in which case you could try running your job at a different time."
    exit 1
  endif
  rm -f calcprob.obs.dat calcprob.mcs.dat calcprob.mcd.dat 
  @ seed += 2
  @ run += 1
  set seq2 = `echo $i | awk -F: '{printf "seq.%s\n",$1}'`
  @ ttt = `echo $i | awk -F: '{print $2}'` 
  head -$run ref.dat | tail -1 | \
    awk '{print $4-$3,$10,$11,$15,$16,$17}' > calcprob.obs.dat
  if ($ttt > 0) then
    foreach model (0 1)
      echo $refseq2.fasta " "            >  setup.mcsim.$model
      echo $refseq2.fasta " "            >> setup.mcsim.$model
      echo $seq2.fasta " "               >> setup.mcsim.$model
      echo $wholeseq $range1 $range2 " " >> setup.mcsim.$model
      echo $model " "                    >> setup.mcsim.$model
      echo $ttt $ttt " "                 >> setup.mcsim.$model
      echo 0 " "                         >> setup.mcsim.$model
      echo 1 " "                         >> setup.mcsim.$model
      echo $nsim2 " "                    >> setup.mcsim.$model
      echo $seed " "                     >> setup.mcsim.$model
      echo $circular " "                 >> setup.mcsim.$model
      cp ../$refseq2.fasta . #This is not written over.
      cp ../$seq2.fasta .    #NB - this is written over by one of the sims.
      mcsim setup.mcsim.$model >>& ../mclog.txt || exit 1
      ls mcseq.[0-9]* > temp1
      echo $refseq2.fasta > seqs.dat
      rm -f pairs.dat
      touch pairs.dat
      @ count = 2
      foreach i (`cat temp1`)
        set id = `echo $count | awk '{printf "%03i\n",$1}'`
        mv $i seq.$id.fasta
        echo seq.$id.fasta >> seqs.dat
        echo 001 $id >> pairs.dat
        @ count += 1
      end
      mlogd setup.mlogd >>& ../mclog.txt || exit 1
      foreach i (gaplog gappos glitches info MLElog stoplog stoppos1 stoppos2 startpos1 startpos2 treesum)
        rm -f mlogd_out.$i
      end
      foreach i (temp1 temp2 pairs.dat seqs.dat seq.???.fasta temp.fghjys)
        rm -f $i
      end
      set nsims = `wc mlogd_out.dat | awk '{print $1}'`
      @ am = `echo $nsims | awk '{print int(0.5+0.50*$1)}'`
      @ al = `echo $nsims | awk '{print int(0.5+0.16*$1)}'`
      if ($al < 1) then
        @ al = 1
      endif
      @ au = `echo $nsims | awk '{print $1-"'"$al"'"+1}'`
      set st1l = `awk '{if (0.+$12>0.) {print $13/$12} else {print "0"}}' mlogd_out.dat | sort -n | head -$al | tail -1`
      set st2l = `awk '{print $4-$3}'   mlogd_out.dat | sort -n | head -$al | tail -1`
      set st3l = `awk '{print $10}'     mlogd_out.dat | sort -n | head -$al | tail -1`
      set st4l = `awk '{print $11}'     mlogd_out.dat | sort -n | head -$al | tail -1`
      set st5l = `awk '{print $15}'     mlogd_out.dat | sort -n | head -$al | tail -1`
      set st6l = `awk '{print $16}'     mlogd_out.dat | sort -n | head -$al | tail -1`
      set st7l = `awk '{print $17}'     mlogd_out.dat | sort -n | head -$al | tail -1`
      set st1m = `awk '{if (0.+$12>0.) {print $13/$12} else {print "0"}}' mlogd_out.dat | sort -n | head -$am | tail -1`
      set st2m = `awk '{print $4-$3}'   mlogd_out.dat | sort -n | head -$am | tail -1`
      set st3m = `awk '{print $10}'     mlogd_out.dat | sort -n | head -$am | tail -1`
      set st4m = `awk '{print $11}'     mlogd_out.dat | sort -n | head -$am | tail -1`
      set st5m = `awk '{print $15}'     mlogd_out.dat | sort -n | head -$am | tail -1`
      set st6m = `awk '{print $16}'     mlogd_out.dat | sort -n | head -$am | tail -1`
      set st7m = `awk '{print $17}'     mlogd_out.dat | sort -n | head -$am | tail -1`
      set st1u = `awk '{if (0.+$12>0.) {print $13/$12} else {print "0"}}' mlogd_out.dat | sort -n | head -$au | tail -1`
      set st2u = `awk '{print $4-$3}'   mlogd_out.dat | sort -n | head -$au | tail -1`
      set st3u = `awk '{print $10}'     mlogd_out.dat | sort -n | head -$au | tail -1`
      set st4u = `awk '{print $11}'     mlogd_out.dat | sort -n | head -$au | tail -1`
      set st5u = `awk '{print $15}'     mlogd_out.dat | sort -n | head -$au | tail -1`
      set st6u = `awk '{print $16}'     mlogd_out.dat | sort -n | head -$au | tail -1`
      set st7u = `awk '{print $17}'     mlogd_out.dat | sort -n | head -$au | tail -1`
      echo $st1m $st2m $st3m $st4m $st5m $st6m $st7m >> ebm.$model
      echo $st1l $st2l $st3l $st4l $st5l $st6l $st7l >> ebl.$model
      echo $st1u $st2u $st3u $st4u $st5u $st6u $st7u >> ebu.$model
      awk '{print $4-$3,$10,$11,$15,$16,$17}' mlogd_out.dat \
        > calcprob.mc.$model.dat
      rm -f mlogd_out.dat
    end
    calcprob
    cat calcprob.out.dat >> ref.mc.probs
  else
    foreach ebfile (ebm.0 ebl.0 ebu.0 ebm.1 ebl.1 ebu.1) 
      echo 0 0 0 0 0 0 0 >> $ebfile
    end
    echo 0 0 0 0 0 0 >> ref.mc.probs
  endif
end
rm -f temp0

#------------------------------------------------------------------------------
#MC sims for treesum errorbars

awk '{printf "%s:%s\n",$1,$2}' ../pairs.tree.dat > temp1
awk '{printf "%s:%s\n",$2,$1}' ../pairs.tree.dat >> temp1
paste temp1 tree.dat | \
  awk '{if ((0.+$2)<(0.+"'"$tttmax"'")&&(0.+$3)<(0.+"'"$tttmax"'")&&(0.+$13)>0.&&($14/$13)<(0.+"'"$lllmax"'")) {printf "%s:%s\n",$1,$14} else {printf "%s:%s\n",$1,-1}}' > temp0
rm -f tree.mc.probs tebm.0 tebl.0 tebu.0 tebm.1 tebl.1 tebu.1
touch tree.mc.probs tebm.0 tebl.0 tebu.0 tebm.1 tebl.1 tebu.1
rm -f temp1

@ run = 0
foreach i (`cat temp0`)
  set currenttime = `date +%s`
  @ totaltime = `echo $starttime $currenttime | awk '{print $2-$1}'`
  if ($totaltime > $maxruntime) then
    echo "<br>Warning: Exceeded maximum allowed run-time.  You will have to try fewer simulations.  Note that sometimes a run-time overflow may be the result of server overload, in which case you could try running your job at a different time."
    exit 1
  endif
  rm -f calcprob.obs.dat calcprob.mcs.dat calcprob.mcd.dat 
  @ seed += 2
  @ run += 1
  set seq2 = `echo $i | awk -F: '{printf "seq.%s\n",$1}'`
  set seq3 = `echo $i | awk -F: '{printf "seq.%s\n",$2}'`
  @ ttt = `echo $i | awk -F: '{print $3}'` 
  head -$run tree.dat | tail -1 | \
    awk '{print $4-$3,$10,$11,$15,$16,$17}' > calcprob.obs.dat
  if ($ttt > 0) then
    foreach model (0 1)
      echo $refseq2.fasta " "            >  setup.mcsim.$model
      echo $seq2.fasta " "               >> setup.mcsim.$model
      echo $seq3.fasta " "               >> setup.mcsim.$model
      echo $wholeseq $range1 $range2 " " >> setup.mcsim.$model
      echo $model " "                    >> setup.mcsim.$model
      echo $ttt $ttt " "                 >> setup.mcsim.$model
      echo 0 " "                         >> setup.mcsim.$model
      echo 1 " "                         >> setup.mcsim.$model
      echo $nsim2 " "                    >> setup.mcsim.$model
      echo $seed " "                     >> setup.mcsim.$model
      echo $circular " "                 >> setup.mcsim.$model
      cp ../$refseq2.fasta . #This is not written over.
      cp ../$seq2.fasta .    #NB - this is written over by one of the sims.
      cp ../$seq3.fasta .    #NB - this is written over by one of the sims.
      mcsim setup.mcsim.$model >>& ../mclog.txt || exit 1
      ls mcseq.[0-9]* > temp1
      echo $refseq2.fasta > seqs.dat
      rm -f pairs.dat
      touch pairs.dat
      @ count = 2
      foreach i (`cat temp1`)
        set id = `echo $count | awk '{printf "%03i\n",$1}'`
        mv $i seq.$id.fasta
        echo seq.$id.fasta >> seqs.dat
        echo 001 $id >> pairs.dat
        @ count += 1
      end
      mlogd setup.mlogd >>& ../mclog.txt || exit 1
      foreach i (gaplog gappos glitches info MLElog stoplog stoppos1 stoppos2 startpos1 startpos2 treesum)
        rm -f mlogd_out.$i
      end
      foreach i (temp1 temp2 pairs.dat seqs.dat seq.???.fasta temp.fghjys)
        rm -f $i
      end
      awk '{print $4-$3,$10,$11,$15,$16,$17}' mlogd_out.dat \
        > calcprob.mc.$model.dat
      cp calcprob.mc.$model.dat treedat.$model.$run
      rm -f mlogd_out.dat
    end
    calcprob
    cat calcprob.out.dat >> tree.mc.probs
  else
    echo 0 0 0 0 0 0 >> tree.mc.probs
  endif
end
rm -f temp0

foreach model (0 1)
  rm -f treesum.$model
  ls treedat.$model.* > treedatfiles.$model
  @ simcount = 0
  while ($simcount < $nsim2)
    @ simcount += 1
    rm -f temp1
    foreach file (`cat treedatfiles.$model`)
      head -$simcount $file | tail -1 >> temp1
    end
    awk '{s1+=$1}{s2+=$2}{s3+=$3}{s4+=$4}{s5+=$5}{s6+=$6}END{print s1*0.25,s2*0.25,s3*0.25,s4*0.25,s5*0.25,s6*0.25}' temp1 >> treesum.$model
  end
end
rm -f temp1

set lambdasum = `head -2 tree.info | tail -1 | awk '{printf "%.3f\n",$1*0.25}'`
set ntmlesum = `awk '{s+=($4-$3)}END{printf "%.3f\n",s*0.25}' tree.dat`
awk '{s1+=($4-$3)}{s2+=$10}{s3+=$11}{s4+=$15}{s5+=$16}{s6+=$17}END{print "'"$lambdasum"'",s1*0.25,s2*0.25,s3*0.25,s4*0.25,s5*0.25,s6*0.25}' tree.dat > treesum.dat
touch treesum.dat

foreach model (0 1)
  @ nsims = `wc -l treesum.$model | awk '{print $1}'`
  if ($nsims > 0) then
    @ am = `echo $nsims | awk '{print int(0.5+0.50*$1)}'`
    @ al = `echo $nsims | awk '{print int(0.5+0.16*$1)}'`
    if ($al < 1) then
      @ al = 1
    endif
    @ au = `echo $nsims | awk '{print $1-"'"$al"'"+1}'`
    set st2l = `awk '{print $1}' treesum.$model | sort -n | head -$al | tail -1`
    set st3l = `awk '{print $2}' treesum.$model | sort -n | head -$al | tail -1`
    set st4l = `awk '{print $3}' treesum.$model | sort -n | head -$al | tail -1`
    set st5l = `awk '{print $4}' treesum.$model | sort -n | head -$al | tail -1`
    set st6l = `awk '{print $5}' treesum.$model | sort -n | head -$al | tail -1`
    set st7l = `awk '{print $6}' treesum.$model | sort -n | head -$al | tail -1`
    set st2m = `awk '{print $1}' treesum.$model | sort -n | head -$am | tail -1`
    set st3m = `awk '{print $2}' treesum.$model | sort -n | head -$am | tail -1`
    set st4m = `awk '{print $3}' treesum.$model | sort -n | head -$am | tail -1`
    set st5m = `awk '{print $4}' treesum.$model | sort -n | head -$am | tail -1`
    set st6m = `awk '{print $5}' treesum.$model | sort -n | head -$am | tail -1`
    set st7m = `awk '{print $6}' treesum.$model | sort -n | head -$am | tail -1`
    set st2u = `awk '{print $1}' treesum.$model | sort -n | head -$au | tail -1`
    set st3u = `awk '{print $2}' treesum.$model | sort -n | head -$au | tail -1`
    set st4u = `awk '{print $3}' treesum.$model | sort -n | head -$au | tail -1`
    set st5u = `awk '{print $4}' treesum.$model | sort -n | head -$au | tail -1`
    set st6u = `awk '{print $5}' treesum.$model | sort -n | head -$au | tail -1`
    set st7u = `awk '{print $6}' treesum.$model | sort -n | head -$au | tail -1`
    echo $lambdasum $st2m $st3m $st4m $st5m $st6m $st7m >> tebm.$model
    echo $lambdasum $st2l $st3l $st4l $st5l $st6l $st7l >> tebl.$model
    echo $lambdasum $st2u $st3u $st4u $st5u $st6u $st7u >> tebu.$model
  else
    foreach tebfile (tebm.$model tebl.$model tebu.$model) 
      echo 0 0 0 0 0 0 0 >> $tebfile
    end
  endif
end

#------------------------------------------------------------------------------

echo "...Done<br><br>"

echo -n "Making plots...<br>"

#Process mcsim.R and plot.
set date = `date +%y-%m-%d`

@ w = `wc -l ref.dat | awk '{print $1}'`
if ($w == 0) then
  set ccc1 = "#"
  echo "Error: can't find 'reference v. non-reference pairs' plot data.<br>"
else
  set ccc1 = ""
endif
@ w = `wc -l ref.mc.0.dat | awk '{print $1}'`
if ($w == 0) then
  set ccc2 = "#"
  echo "Error: can't find null model GD simulations plot data.<br>"
else
  set ccc2 = ""
endif
@ w = `wc -l ref.mc.1.dat | awk '{print $1}'`
if ($w == 0) then
  set ccc3 = "#"
  echo "Error: can't find alternate model GD simulations plot data.<br>"
else
  set ccc3 = ""
endif
@ w = `wc -l treesum.dat | awk '{print $1}'`
if ($w == 0) then
  set ccc4 = "#"
  echo "Error: can't find 'sum over tree' plot data.<br>"
else
  set ccc4 = ""
endif
@ w1 = `wc -l ebm.0 | awk '{print $1}'`
@ w2 = `wc -l ebl.0 | awk '{print $1}'`
@ w3 = `wc -l ebu.0 | awk '{print $1}'`
@ w4 = `wc -l ebm.1 | awk '{print $1}'`
@ w5 = `wc -l ebl.1 | awk '{print $1}'`
@ w6 = `wc -l ebu.1 | awk '{print $1}'`
if ($w1 == 0 || $w2 == 0 || $w3 == 0 || $w4 == 0 || $w5 == 0 || $w6 == 0) then
  set ccc5 = "#"
  echo "Error: can't find 'reference v. non-reference pairs' EB plot data.<br>"
else
  set ccc5 = ""
endif
@ w1 = `wc -l tebm.0 | awk '{print $1}'`
@ w2 = `wc -l tebl.0 | awk '{print $1}'`
@ w3 = `wc -l tebu.0 | awk '{print $1}'`
@ w4 = `wc -l tebm.1 | awk '{print $1}'`
@ w5 = `wc -l tebl.1 | awk '{print $1}'`
@ w6 = `wc -l tebu.1 | awk '{print $1}'`
if ($w1 == 0 || $w2 == 0 || $w3 == 0 || $w4 == 0 || $w5 == 0 || $w6 == 0) then
  set ccc6 = "#"
  echo "Error: can't find 'sum over tree' EB plot data.<br>"
else
  set ccc6 = ""
endif

cat ../../../SCRIPTS/mcsim.R | \
  sed 's/ddd/'$date'/g' | sed 's/lll/'$lambdasum'/g' | \
  sed 's/#ccc1/'$ccc1'/g' | sed 's/#ccc2/'$ccc2'/g' | \
  sed 's/#ccc3/'$ccc3'/g' | sed 's/#ccc4/'$ccc4'/g' | \
  sed 's/#ccc5/'$ccc5'/g' | sed 's/#ccc6/'$ccc6'/g' | \
  sed 's/%sss%/'$refseq'/g' | sed 's/%ggg%/'$title'/g' > plot2.R
R --no-save --slave < plot2.R >>& ../mclog.txt
epstopdf mcsim.eps 
mv mcsim.png ../mcsim.$count1.png
mv mcsim.eps ../mcsim.$count1.eps
mv mcsim.pdf ../mcsim.$count1.pdf

sed 's/ccc/'$count1'/g' ../../../SCRIPTS/mcsim.plotdata.html \
  > ../mcsim.plotdata.$count1.html

echo "Error bar data." > ../eb.$count1.txt
echo " " >> ../eb.$count1.txt
echo "non-reference      divergence   MLOGD    frac    frac    frac    frac    frac" >> ../eb.$count1.txt
echo "sequence name      (mean muts             syn  nonsyn      N1      N2      N3" >> ../eb.$count1.txt
echo "                      per nt)            muts    muts    muts    muts    muts" >> ../eb.$count1.txt
echo " " >> ../eb.$count1.txt

echo "Null model, medians." >> ../eb.$count1.txt
paste ref.names ebm.0 | awk '{printf "%20s %8.3f%8.3f%8.3f%8.3f%8.3f%8.3f%8.3f\n",$1,$2,$3,$4,$5,$6,$7,$8}' >> ../eb.$count1.txt
awk '{printf "      Sum over tree: %8.3f%8.3f%8.3f%8.3f%8.3f%8.3f%8.3f\n",$1,$2,$3,$4,$5,$6,$7}' tebm.0 >> ../eb.$count1.txt
echo " " >> ../eb.$count1.txt

echo "Null model, 16th percentile." >> ../eb.$count1.txt
paste ref.names ebl.0 | awk '{printf "%20s %8.3f%8.3f%8.3f%8.3f%8.3f%8.3f%8.3f\n",$1,$2,$3,$4,$5,$6,$7,$8}' >> ../eb.$count1.txt
awk '{printf "      Sum over tree: %8.3f%8.3f%8.3f%8.3f%8.3f%8.3f%8.3f\n",$1,$2,$3,$4,$5,$6,$7}' tebl.0 >> ../eb.$count1.txt
echo " " >> ../eb.$count1.txt

echo "Null model, 84th percentile." >> ../eb.$count1.txt
paste ref.names ebu.0 | awk '{printf "%20s %8.3f%8.3f%8.3f%8.3f%8.3f%8.3f%8.3f\n",$1,$2,$3,$4,$5,$6,$7,$8}' >> ../eb.$count1.txt
awk '{printf "      Sum over tree: %8.3f%8.3f%8.3f%8.3f%8.3f%8.3f%8.3f\n",$1,$2,$3,$4,$5,$6,$7}' tebu.0 >> ../eb.$count1.txt
echo " " >> ../eb.$count1.txt

echo "Alternate model, medians." >> ../eb.$count1.txt
paste ref.names ebm.1 | awk '{printf "%20s %8.3f%8.3f%8.3f%8.3f%8.3f%8.3f%8.3f\n",$1,$2,$3,$4,$5,$6,$7,$8}' >> ../eb.$count1.txt
awk '{printf "      Sum over tree: %8.3f%8.3f%8.3f%8.3f%8.3f%8.3f%8.3f\n",$1,$2,$3,$4,$5,$6,$7}' tebm.1 >> ../eb.$count1.txt
echo " " >> ../eb.$count1.txt

echo "Alternate model, 16th percentile." >> ../eb.$count1.txt
paste ref.names ebl.1 | awk '{printf "%20s %8.3f%8.3f%8.3f%8.3f%8.3f%8.3f%8.3f\n",$1,$2,$3,$4,$5,$6,$7,$8}' >> ../eb.$count1.txt
awk '{printf "      Sum over tree: %8.3f%8.3f%8.3f%8.3f%8.3f%8.3f%8.3f\n",$1,$2,$3,$4,$5,$6,$7}' tebl.1 >> ../eb.$count1.txt
echo " " >> ../eb.$count1.txt

echo "Alternate model, 84th percentile." >> ../eb.$count1.txt
paste ref.names ebu.1 | awk '{printf "%20s %8.3f%8.3f%8.3f%8.3f%8.3f%8.3f%8.3f\n",$1,$2,$3,$4,$5,$6,$7,$8}' >> ../eb.$count1.txt
awk '{printf "      Sum over tree: %8.3f%8.3f%8.3f%8.3f%8.3f%8.3f%8.3f\n",$1,$2,$3,$4,$5,$6,$7}' tebu.1 >> ../eb.$count1.txt
echo " " >> ../eb.$count1.txt


echo "Original reference - non-reference sequence data." > ../ref.dat.$count1.txt
echo " " >> ../ref.dat.$count1.txt
echo "non-reference      divergence   MLOGD    frac    frac    frac    frac    frac" >> ../ref.dat.$count1.txt
echo "sequence name      (mean muts             syn  nonsyn      N1      N2      N3" >> ../ref.dat.$count1.txt
echo "                      per nt)            muts    muts    muts    muts    muts" >> ../ref.dat.$count1.txt
echo " " >> ../ref.dat.$count1.txt
paste ref.names ref.dat | awk '{if (0.+$13>0.) printf "%20s %8.3f%8.3f%8.3f%8.3f%8.3f%8.3f%8.3f\n",$1,$14/$13,$5-$4,$11,$12,$16,$17,$18}' >> ../ref.dat.$count1.txt
cat treesum.dat | awk '{printf "      Sum over tree: %8.3f%8.3f%8.3f%8.3f%8.3f%8.3f%8.3f\n",$1,$2,$3,$4,$5,$6,$7}' >> ../ref.dat.$count1.txt

echo "General distribution of statistics for null model simulations." > ../ref.mc0.$count1.txt
echo " " >> ../ref.mc0.$count1.txt
echo "divergence   MLOGD    frac    frac    frac    frac    frac" >> ../ref.mc0.$count1.txt
echo "(mean muts             syn  nonsyn      N1      N2      N3" >> ../ref.mc0.$count1.txt
echo "   per nt)            muts    muts    muts    muts    muts" >> ../ref.mc0.$count1.txt
echo " " >> ../ref.mc0.$count1.txt
awk '{if (0.+$12>0.) printf "%10.3f%8.3f%8.3f%8.3f%8.3f%8.3f%8.3f\n",$13/$12,$4-$3,$10,$11,$15,$16,$17}' ref.mc.0.dat | sort -n \
  >> ../ref.mc0.$count1.txt

echo "General distribution of statistics for alternate model simulations." > ../ref.mc1.$count1.txt
echo " " >> ../ref.mc1.$count1.txt
echo "divergence   MLOGD    frac    frac    frac    frac    frac" >> ../ref.mc1.$count1.txt
echo "(mean muts             syn  nonsyn      N1      N2      N3" >> ../ref.mc1.$count1.txt
echo "   per nt)            muts    muts    muts    muts    muts" >> ../ref.mc1.$count1.txt
echo " " >> ../ref.mc1.$count1.txt
awk '{if (0.+$12>0.) printf "%10.3f%8.3f%8.3f%8.3f%8.3f%8.3f%8.3f\n",$13/$12,$4-$3,$10,$11,$15,$16,$17}' ref.mc.1.dat | sort -n \
  >> ../ref.mc1.$count1.txt


echo "...Done<br><br>"

#------------------------------------------------------------------------------
#Do table of mcsim probs

cat ../../../SCRIPTS/mctableheader.txt > ../mcsim.table
paste ref.names ref.dat ref.mc.probs | awk '{if (0.+$13>0.) printf "<tr align=\"right\"><td>%s</td><td>%6i</td><td>%8.3f</td><td>%8.3f</td><td>%7.2f</td><td>%7.2f</td><td>%7.2f</td><td>%7.2f</td><td>%7.2f</td><td>%9.1f</td><td>%9.1f</td><td>%9.1f</td><td>%9.1f</td><td>%9.1f</td><td>%9.1f</td></tr>\n",$1,$13,$14/$13,$5-$4,$11,$12,$16,$17,$18,$21,$22,$23,$24,$25,$26}' >> ../mcsim.table

echo "<tr align="'"'"right"'"'" bgcolor="'"'"grey"'"'"><td>Summed over tree (i.e input pairs)</td><td></td><td>$lambdasum</td><td>$ntmlesum</td><td></td><td></td><td></td><td></td><td></td>" >> ../mcsim.table
awk '{s1+=$1}{s2+=$2}{s3+=$3}{s4+=$4}{s5+=$5}{s6+=$6}END{printf "<td>%9.1f</td><td>%9.1f</td><td>%9.1f</td><td>%9.1f</td><td>%9.1f</td><td>%9.1f</td></tr>\n",s1*0.25,s2*0.25,s3*0.25,s4*0.25,s5*0.25,s6*0.25}' tree.mc.probs >> ../mcsim.table

echo '</b></table>' >> ../mcsim.table

#------------------------------------------------------------------------------

cd ..
rm -rf MCSIMS
chmod a+rw ./*
#Write rest of webpage.
set id9 = `echo $newurl | sed 's/.*\///'`
echo "<hr><b>Plot of data versus simulations:</b><br><br>Download "
echo "<a href=$newurl/mcsim.$count1.png>png</a>, "
echo "<a href=$newurl/mcsim.$count1.eps>eps</a>, "
echo "<a href=$newurl/mcsim.$count1.pdf>pdf</a>, "
echo "<a href=$formdir/plot.mcsims.html>description</a>, "
echo "<a href=$newurl/mcsim.plotdata.$count1.html>raw plot data</a>.<br>"
if (! $download) then
  echo "<a href=mcsim.pl?id=$id9&count1=$count1>Redo</a> Monte Carlo "
  echo "simulations with more/fewer simulations or new random seed."
  echo "<br>(Don't just use the back button in your browser, or the "
  echo "plot may not refresh.)<br>"
  echo "Return to <a href=mlogd.pl>MLOGD server</a>."
endif
echo "<br><br><img src="'"'"$newurl/mcsim.$count1.png"'"'" "
echo "alt="'"'"likelihood ratio plot (png)"'"'"><hr>"
echo "<b>Table of log likelihood ratios:</b><br><br>"
echo "The log likelihood ratios (ln(LR)) are estimated by comparing the "
echo "observed values with the simulated 'Error bar' (EB) distributions "
echo "(see Firth & Brown, 2005, <i>Bioinformatics</i>, <b>21</b>, 282-92 "
echo "for details). Positive values favour the alternate model while "
echo "negative values favour the null model.  The more EB simulations you do, "
echo "the more accurate these will be (you can try a couple of different "
echo "initial random seeds to see how stable the results are).  However "
echo "they will still only be approximations "
echo "(<a href=$formdir/mcprobs_note.html>details</a>) "
echo "and you should treat them more as a yes/no classifier for the null "
echo "versus the alternate model, rather than as precise probabilities."
echo "<br><br>"
cat mcsim.table
echo "<br><a href=$formdir/cols.mcprobs.html>Description of columns</a>."
echo "<br><hr>"

chmod a+rw ./*
echo Finished mcsims `date` >> mclog.txt
