# Supplementary material for: Detecting overlapping coding sequences in virus genomes
Source: BMC Bioinformatics. 2006 Feb 16;7:75. doi: 10.1186/1471-2105-7-75 (PMC1395342; doi:10.1186/1471-2105-7-75)
Supplement: Additional File 1 — Archive of the source code. The file sup1.TGZ is an archive of the source code for the current version of MLOGD. Unpack it with tar xvfz supl.TGZ; then see the README file in the MLOGD directory. [file 1471-2105-7-75-S1.TGZ › MLOGD/domlogd]

#!/bin/csh

# Copyright (C) 2005 Andrew E Firth, University of Otago, Dunedin, 
# New Zealand, aef(at)sanger.otago.ac.nz
#
# This program is free software; you can redistribute it and/or modify
# it under the terms of the GNU General Public License (version 2) as
# published by the Free Software Foundation.
#
# This program is distributed in the hope that it will be useful,
# but WITHOUT ANY WARRANTY; without even the implied warranty of
# MERCHANTABILITY or FITNESS FOR A PARTICULAR PURPOSE.  See the
# GNU General Public License for more details.
#
# You should have received a copy of the GNU General Public License
# along with this program; if not, write to the Free Software
# Foundation, Inc., 51 Franklin Street, Fifth Floor, Boston, MA
# 02110-1301, USA.

#Runs mlogd programme and makes plots.

limit stacksize unlimited

@ argc = `echo $argv | awk '{print NF}'`
if ($argc != 4) then
  echo "Usage: domlogd newdir newurl mode number<br>"
  exit 1
endif

set newdir = $1
set newurl = $2
cd $newdir
source mlogd.param

if (! $download) then
  setenv PATH ${PATH}:/home/aef/bin
  set formdir = "/aef/MLOGD/FORM"
else
  setenv PATH ${PATH}:${HOME}/bin
  set formdir = "../../FORM"
endif

set mode = $3
set number = $4
set halfwindow = 10
cp ../../SCRIPTS/mlenuc.plotdata.html .

if ($mode == "0") then
  echo -n "Running MLOGD...<br>"
endif

#Estimated run-time
@ maxruntime = 200
set qseqs = `wc -l pairs.ref.dat | awk '{print $1+1}'`
set qpairs = `wc -l pairs.tree.dat | awk '{print $1}'`
set qquery = `head -1 setup.mlogd | awk '{print $3-$2+1}'`
@ runtime = `echo $qseqs $qpairs $qlength $qquery | awk '{print int(5+(0.000084*$2*$4)+(0.000007*$1*$3)+(0.00048*$1*$4))}'`
echo "<b>Estimated run-time: $runtime seconds.</b><br>"
if ($runtime > $maxruntime) then
  echo "<br>Estimated run-time is too long - your submission won't be processed.<br><br>"
  echo "You could try using fewer input sequences (e.g. first construct a phylogenetic tree, and pick a subset of 'representative' sequences), fewer sequence pairs, a smaller nucleotide range (e.g. use the 'Only use nt within query CDS(s)' option), or spliting your query up into subsections.<br><br>"
  echo "Maximum run-time is 200 seconds.  Run-time estimated by 5 + (0.000084 x #pairs x nt-range) + (0.000007 x #sequences x sequence-length) + (0.00048 x #sequences x nt-range) seconds.<br><br>"
  exit 1
endif

#Make refseq to align coords conversion file.
tail +2 seq.001.fasta | sed 's/./&\n/g' | grep "." | \
  awk '{if ($1!="-") s+=1}{if ($1!="-") {printf "%6s %6s %6s\n",NR,s,$1} else \
  {printf "%6s %6s %6s\n",NR,"-",$1}}' > coords.txt

#Run mlogd for ref-nonref pairs.
cp pairs.ref.dat pairs.dat
mlogd setup.mlogd >>& errorlog.txt || exit 1
foreach suffix (dat info MLElog treesum stoplog gaplog gappos stoppos1 stoppos2 startpos1 startpos2 glitches)
  mv mlogd_out.$suffix ref.$suffix
  touch ref.$suffix
end
set length = `head -1 ref.info | awk '{print $1}'`
set qbase1 = `head -1 ref.info | awk '{print $2}'`
set qbase2 = `head -1 ref.info | awk '{print $3}'`
set base1 = 1
set base2 = $length
awk '{printf "0 %4i %6i\n",$1,$2}' ref.stoppos1  >  stops.data.txt
awk '{printf "1 %4i %6i\n",$1,$2}' ref.stoppos2  >> stops.data.txt
awk '{printf "0 %4i %6i\n",$1,$2}' ref.startpos1 >  starts.data.txt
awk '{printf "1 %4i %6i\n",$1,$2}' ref.startpos2 >> starts.data.txt
awk '{printf "%4i %6i\n",$1,$2}'   ref.gappos    > gaps.data.txt

#Make running mean tracks for ref-nonref pairs.
#  Note MLElog only written if not gapped in either sequence so runmean
#  jumps gapped regions.
awk '{print $2}' ref.MLElog | sort | uniq > temp1
rm -f ref.runmean
touch ref.runmean
foreach nrseq (`cat temp1`)
  awk '{if ($2=="'"$nrseq"'") print $0}' ref.MLElog > temp2
  runmean2 temp2 $halfwindow $circular >> ref.runmean || exit 1
end
touch ref.runmean
rm -f temp[12]

#Run mlogd for tree pairs (both forward and backward pairs).
cp pairs.tree.dat pairs.dat
awk '{print $2,$1}' pairs.tree.dat >> pairs.dat
mlogd setup.mlogd >>& errorlog.txt || exit 1
foreach suffix (dat info MLElog treesum stoplog gaplog gappos stoppos1 stoppos2 startpos1 startpos2 glitches)
  mv mlogd_out.$suffix tree.$suffix
  touch tree.$suffix
end
set lambdasum = `head -2 tree.info | tail -1 | awk '{printf "%.2f\n",$1*0.25}'`
set ntmlesum = `awk '{s+=($4-$3)}END{printf "%.2f\n",s*0.25}' tree.dat`

#Scale treesum
awk '{print $1,$2,$3*0.25,$4*0.25,$5*0.25,$6}' tree.treesum > temp1
mv temp1 tree.treesum

#Make running mean tracks for ungapped regions of treesum
set npairs = `wc -l pairs.dat | awk '{print $1}'`
awk '{if ($2=="'"$npairs"'") print $1,$2,0,$4,$5}' tree.treesum \
  > temp1
runmean2 temp1 $halfwindow $circular > tree.runmean || exit 1
touch tree.runmean
rm -f temp[12]

if ($mode == "0") then
  echo "...Done<br><br>"
  echo -n "Making plots...<br>"
endif

set refseq2 = `awk '{if ($1=="'"$refseq"'") print $2}' seqs.key`

#Null model orfs.  Change from refseq to alignment coords.
@ norfs1 = `wc -l orfs.1 | awk '{print $1}'`
if ($norfs1 > 0) then
  cut -d " " -f 2- orfs.1 | sed 's/[^0-9]/\n/g' | grep "[0-9]" \
    > temp
  rm -f temp1; touch temp1
  foreach i (`cat temp`)
    echo `ntadjust $refseq2.fasta $i` >> temp1
  end
  set orf1x1 = `awk '{if (NR%2==1) printf "%s,",$0}' temp1 | sed 's/,$//g'`
  set orf1x2 = `awk '{if (NR%2==0) printf "%s,",$0}' temp1 | sed 's/,$//g'`
else
  set orf1x1 = "0"
  set orf1x2 = "0"
endif
rm -f temp

#Alternate model orfs.  Change from refseq to alignment coords.
@ norfs2 = `wc -l orfs.2 | awk '{print $1}'`
if ($norfs2 > 0) then
  cut -d " " -f 2- orfs.2 | sed 's/[^0-9]/\n/g' | grep "[0-9]" \
    > temp
  rm -f temp1; touch temp1
  foreach i (`cat temp`)
    echo `ntadjust $refseq2.fasta $i` >> temp1
  end
  set orf2x1 = `awk '{if (NR%2==1) printf "%s,",$0}' temp1 | sed 's/,$//g'`
  set orf2x2 = `awk '{if (NR%2==0) printf "%s,",$0}' temp1 | sed 's/,$//g'`
else
  set orf2x1 = "0"
  set orf2x2 = "0"
endif
rm -f temp

#Process mlogd.R and plot.
set nseqs = `wc -l pairs.ref.dat | awk '{print $1+1}'`
set date = `date +%y-%m-%d`
set window = `echo $halfwindow | awk '{print 1+$1*2}'`
awk '{printf "%14.6f\n",sqrt(($5-$4)*($5-$4))}' ref.runmean > temp1
set yyyscale = `minmax temp1 | awk '{if (0.+$2>0.) {print 0.5/$2} else {print "0"}}'`
rm -f temp1
awk '{printf "%14.6f\n",$5-$4}' tree.runmean > temp1
echo 0 >> temp1
set y2min = `minmax temp1 | awk '{print $1}'`
set y2max = `minmax temp1 | awk '{print $2}'`
rm -f temp1
awk '{print $2}' pairs.ref.dat > temp1
rm -f temp2
touch temp2
foreach i (`cat temp1`)
  set id = seq.$i
  set name = `awk '{if ($2=="'"$id"'") print $1}' seqs.key`
  echo $name >> temp2
end
set sss1 = `awk '{printf "%s,",(NR+1-0.5)/"'"$nseqs"'"}' temp2 | sed 's/,$//'`
set sss2 = `awk '{printf "@%s@,",$1}' temp2 | sed 's/,$//'`
set sss3 = `awk '{if (0.+$12>0.) {printf "%.2f,",$13/$12} else {printf "%.2f,","0"}}' ref.dat | sed 's/,$//'`
awk '{print $1}' temp2 > ref.names
rm -f temp[12]

#Check for empty files to edit out of R script to stop R from barfing.
@ w = `wc -l ref.dat | awk '{print $1}'`
if ($w == 0) then
  set vvv1 = "#"
else
  set vvv1 = ""
endif
@ w = `wc -l coords.txt | awk '{print $1}'`
if ($w == 0) then
  set kkk0 = "#"
else
  set kkk0 = ""
endif
@ w = `wc -l ref.MLElog | awk '{print $1}'`
if ($w == 0) then
  set kkk1 = "#"
else
  set kkk1 = ""
endif
@ w = `wc -l ref.stoppos1 | awk '{print $1}'`
if ($w == 0) then
  set kkk2 = "#"
else
  set kkk2 = ""
endif
@ w = `wc -l ref.stoppos2 | awk '{print $1}'`
if ($w == 0) then
  set kkk3 = "#"
else
  set kkk3 = ""
endif
@ w = `wc -l ref.gappos | awk '{print $1}'`
if ($w == 0) then
  set kkk4 = "#"
else
  set kkk4 = ""
endif
@ w = `wc -l tree.treesum | awk '{print $1}'`
if ($w == 0) then
  set kkk5 = "#"
else
  set kkk5 = ""
endif
@ w = `wc -l ref.runmean | awk '{print $1}'`
if ($w == 0) then
  set kkk6 = "#"
else
  set kkk6 = ""
endif
@ w = `wc -l tree.runmean | awk '{print $1}'`
if ($w == 0) then
  set kkk7 = "#"
else
  set kkk7 = ""
endif
if ($mode == "0") then
  set kkk8 = "#"
  set kkk9 = ""
else
  set kkk8 = ""
  set kkk9 = "#"
endif

cat ../../SCRIPTS/mlogd.R | \
  sed 's/nnn/'$nseqs'/g' | sed 's/ddd/'$date'/g' | \
  sed 's/bbb1/'$base1'/g' | sed 's/bbb2/'$base2'/g' | \
  sed 's/bbbq1/'$qbase1'/g' | sed 's/bbbq2/'$qbase2'/g' | \
  sed 's/www/'$window'/g' | sed 's/lll/'$lambdasum'/g' | \
  sed 's/orf1x1/'$orf1x1'/g' | sed 's/orf1x2/'$orf1x2'/g' | \
  sed 's/orf2x1/'$orf2x1'/g' | sed 's/orf2x2/'$orf2x2'/g' | \
  sed 's/yyyscale/'$yyyscale'/g' | sed 's/fff/'$ntmlesum'/g' | \
  sed 's/#vvv1/'$vvv1'/g' | sed 's/#kkk0/'$kkk0'/g' | \
  sed 's/#kkk1/'$kkk1'/g' | sed 's/#kkk2/'$kkk2'/g' | \
  sed 's/#kkk3/'$kkk3'/g' | sed 's/#kkk4/'$kkk4'/g' | \
  sed 's/#kkk5/'$kkk5'/g' | sed 's/#kkk6/'$kkk6'/g' | \
  sed 's/#kkk7/'$kkk7'/g' | \
  sed 's/#kkk8/'$kkk8'/g' | sed 's/#kkk9/'$kkk9'/g' | \
  sed 's/yyy2max/'$y2max'/g' | sed 's/yyy2min/'$y2min'/g' | \
  sed 's/sss3/'$sss3'/g' | sed 's/sss1/'$sss1'/g' | \
  sed 's/sss2/'$sss2'/g' | sed 's/@/"/g' | \
  sed 's/%sss%/'$refseq'/g' | sed 's/%ggg%/'$title'/g' > plot1.R
R --no-save --slave < plot1.R >>& errorlog.txt
epstopdf MLEnuc.eps 
epstopdf MLEscatter.eps 

if ($mode == "0") then
  echo "...Done<br><br><hr>"
endif

set totalmle = `awk '{s+=($4-$3)*$5}END{printf "%.2f\n",s*0.25}' tree.dat`
set totalprob = `echo $totalmle | awk '{printf "%12.2e\n",exp($1)}'`
if ($mode == "0") then
  echo "<font color="'"'"red"'"'"><b>"
endif
echo "Total log likelihood ratio summed over phylogenetic tree = ${totalmle}.<br>"
@ result = `echo $totalmle | awk '{if (0+$1>0.) {print "1"} else {print "0"}}'`
if ($result > 0) then
  echo "Likelihood ratio is positive; hence favours alternate model.<br>"
else
  echo "Likelihood ratio is negative; hence favours null model.<br>"
endif
if ($mode == "0") then
  echo "</b></font>"
  echo "Prob(alt)/Prob(null) ~ ${totalprob} (<a href="'"'"$formdir/probint.html"'"'">note</a>).<br>"
  echo "For alternative probability estimates, use the Monte Carlo simulation option below.<br>"
  echo "These probabilities should be viewed as indicators rather than as precise measurements (<a href="'"'"$formdir/probint.html"'"'">note</a>).<br>"
endif

cat ../../SCRIPTS/tableheader.txt > mlogd.table.html
paste ref.names ref.dat | awk '{if (0.+$13>0.) {print $1,$13,$14,$14/$13,$6,$5-$4,$10,$11,$12,$16,$17,$18} else {print $1,$13,$14,"0",$6,$5-$4,$10,$11,$12,$16,$17,$18}}' | awk '{printf "<tr align=\"right\"><td>%s</td><td>%s</td><td>%s</td><td>%.2f</td><td>%s</td><td>%.3f</td><td>%.3f</td><td>%.3f</td><td>%.3f</td><td>%.3f</td><td>%.3f</td><td>%.3f</td></tr>\n",$1,$2,$3,$4,$5,$6,$7,$8,$9,$10,$11,$12}' >> mlogd.table.html
echo '</table>' >> mlogd.table.html

if ($mode == "0") then
  awk '{printf "%4i%4i%6i%9.4f%9.4f\n",$1,$2,$3,$4,$5}' ref.MLElog \
    > ref.MLElog.txt
  paste tree.treesum coords.txt | \
    awk '{printf "%6s%4i%9.4f%9.4f%9.4f%6s%4s\n",$1,$2,$3,$4,$5,$8,$9}' \
    > tree.treesum.txt
endif

if ($mode == "0") then
  echo "set nseqs = $nseqs"         >  MLEnuc.params
  echo "set npairs = $npairs"       >> MLEnuc.params
  echo "set lambdasum = $lambdasum" >> MLEnuc.params
  echo "set ntmlesum = $ntmlesum"   >> MLEnuc.params
  echo "set orf1x1 = $orf1x1"       >> MLEnuc.params
  echo "set orf1x2 = $orf1x2"       >> MLEnuc.params
  echo "set orf2x1 = $orf2x1"       >> MLEnuc.params
  echo "set orf2x2 = $orf2x2"       >> MLEnuc.params
  echo "set sss1 = $sss1"           >> MLEnuc.params
  echo "set sss2 = $sss2"           >> MLEnuc.params
  echo "set sss3 = $sss3"           >> MLEnuc.params
  echo "set vvv1 = "'"'$vvv1'"'     >> MLEnuc.params
  echo "set kkk0 = "'"'$kkk0'"'     >> MLEnuc.params
  echo "set kkk1 = "'"'$kkk1'"'     >> MLEnuc.params
  echo "set kkk2 = "'"'$kkk2'"'     >> MLEnuc.params
  echo "set kkk3 = "'"'$kkk3'"'     >> MLEnuc.params
  echo "set kkk4 = "'"'$kkk4'"'     >> MLEnuc.params
  echo "set kkk5 = "'"'$kkk5'"'     >> MLEnuc.params
endif

tail +3 ref.info > temp1
@ fc1 = `awk '{if ($1=="0"&&$2=="0") print $3}' temp1`
@ fc2 = `awk '{if ($1=="0"&&$2!="0") s+=$3}END{print int(s/3.)}' temp1`
@ fc3 = `awk '{if ($1!="0"&&$2=="0") s+=$3}END{print int(s/3.)}' temp1`
@ fcp1 = `awk '{if (($1=="1"&&$2=="3")||($1=="2"&&$2=="1")||\
            ($1=="3"&&$2=="2")||($1=="4"&&$2=="6")||($1=="5"&&$2=="4")||\
            ($1=="6"&&$2=="5")) s+=$3}END{print int(s/3.)}' temp1`
@ fcp2 = `awk '{if (($1=="1"&&$2=="2")||($1=="2"&&$2=="3")||\
            ($1=="3"&&$2=="1")||($1=="4"&&$2=="5")||($1=="5"&&$2=="6")||\
            ($1=="6"&&$2=="4")) s+=$3}END{print int(s/3.)}' temp1`
@ fcp3 = `awk '{if (($1==$2)&&($1!="0")) s+=$3}END{print int(s/3.)}' temp1`
@ fcm1 = `awk '{if (($1=="1"&&$2=="4")||($1=="2"&&$2=="6")||\
            ($1=="3"&&$2=="5")||($1=="4"&&$2=="1")||($1=="6"&&$2=="2")||\
            ($1=="5"&&$2=="3")) s+=$3}END{print int(s/3.)}' temp1`
@ fcm2 = `awk '{if (($1=="1"&&$2=="5")||($1=="2"&&$2=="4")||\
            ($1=="3"&&$2=="6")||($1=="5"&&$2=="1")||($1=="4"&&$2=="2")||\
            ($1=="6"&&$2=="3")) s+=$3}END{print int(s/3.)}' temp1`
@ fcm3 = `awk '{if (($1=="1"&&$2=="6")||($1=="2"&&$2=="5")||\
            ($1=="3"&&$2=="4")||($1=="6"&&$2=="1")||($1=="5"&&$2=="2")||\
            ($1=="4"&&$2=="3")) s+=$3}END{print int(s/3.)}' temp1`

touch ref.frames.html
if ($fc1 > 0) then
  echo "Non-coding in both models (nt): " $fc1 "<br>" >> ref.frames.html
endif
if ($fc2 > 0) then
echo "Non-coding only in null model (codons): " $fc2 "<br>" >> ref.frames.html
endif
if ($fc3 > 0) then
echo "Non-coding only in alternate model (codons): " $fc3 "<br>" \
  >> ref.frames.html
endif
if ($fcp3 > 0) then
echo "Alternate model coding in same frame as null model (codons): " $fcp3 \
   "<br>" >> ref.frames.html
endif
if ($fcp1 > 0) then
echo "Alternate model in +1 frame relative to null model (codons): " $fcp1 \
   "<br>" >> ref.frames.html
endif
if ($fcp2 > 0) then
echo "Alternate model in +2 frame relative to null model (codons): " $fcp2 \
   "<br>" >> ref.frames.html
endif
if ($fcm1 > 0) then
echo "Alternate model in -1 frame relative to null model (codons): " $fcm1 \
   "<br>" >> ref.frames.html
endif
if ($fcm2 > 0) then
echo "Alternate model in -2 frame relative to null model (codons): " $fcm2 \
   "<br>" >> ref.frames.html
endif
if ($fcm3 > 0) then
echo "Alternate model in -3 frame relative to null model (codons): " $fcm3 \
   "<br>" >> ref.frames.html
endif
echo "<br><a href="'"'"$formdir/frames.html"'"'">read-frame notation</a>" >> ref.frames.html

if ($mode == "1") then
  rm -f orfs.2 plot1.R pairs.dat ref.names
  foreach suffix (dat MLElog treesum stoplog gaplog gappos stoppos1 stoppos2 startpos1 startpos2 glitches runmean)
    rm -f ref.$suffix
    rm -f tree.suffix
  end
  foreach file (mlogd.table.html ref.info tree.info MLEnuc.png MLEnuc.pdf MLEnuc.eps MLEscatter.png MLEscatter.pdf MLEscatter.eps MLEtrack.png ref.frames.html)
    mv $file $number.$file
  end
endif

if ($mode == "1") then
  echo '<hr>' >> $number.mlogd.table.html
  echo 'Statistics summary: '
  echo '<a href="'$newurl'/'$number'.mlogd.table.html">statistics</a>, '
  echo "<a href=$formdir/cols.dat.html>description</a>.<br>"
  echo 'Likelihood ratio plot:'
  echo '<a href="'$newurl'/'$number'.MLEscatter.png">png</a>, '
  echo '<a href="'$newurl'/'$number'.MLEscatter.pdf">pdf</a>, '
  echo '<a href="'$newurl'/'$number'.MLEscatter.eps">eps</a>, '
  echo "<a href=$formdir/plot.mle.html>description</a>.<br>"
  echo 'Nucleotide-by-nucleotide plot:'
  echo '<a href="'$newurl'/'$number'.MLEnuc.png">png</a>, '
  echo '<a href="'$newurl'/'$number'.MLEnuc.pdf">pdf</a>, '
  echo '<a href="'$newurl'/'$number'.MLEnuc.eps">eps</a>, '
  echo "<a href=$formdir/plot.mlenuc.html>description</a>.<br>"
  echo 'Nucleotide-by-nucleotide plot (zoomed in):'
  echo '<a href="'$newurl'/'$number'.MLEtrack.png">png</a>, '
  echo "<a href=$formdir/plot.mletrack.html>description</a>.<br>"
  echo 'Relative frames of null and alternate model CDSs: '
  echo '<a href="'$newurl'/'$number'.ref.frames.html">frames</a>.<br>'
endif

if ($fcp3 > 0) then
  echo "<b>Warning:</b> Alternate model coding in same frame as null model" \
       " for some codons.  See <a href=$formdir/nullmodneg.html>" \
       " note</a>.<br>"
endif
if ($fcm2 > 0) then
  echo "<b>Warning:</b> Alternate model in -2 frame relative to null model" \
       " for some codons.  This particular frame is liable to give a false" \
       "positive signal.<br>"
endif

if ($mode == "1") then
  echo '</td><td>'
  echo '<img alt="likelihood ratio plot (png)" src="'$newurl'/'$number'.MLEscatter.png">'
  echo '</td></tr>'
endif

chmod a+rw ./*
#Write rest of webpage.
set id9 = `echo $newurl | sed 's/.*\///'`
if ($mode == "0") then
  cat mlogd.table.html
  echo "<br><a href=$formdir/cols.dat.html>Description of table columns</a>."
  echo "<br><a href=$newurl/errorlog.txt>Error log</a>, "
  echo "(<a href=$formdir/error.html>description of common error "
  echo "messages</a>).<br>"
  echo "<a href=$newurl/ref.frames.html>Relative frames of null and alternate "
  echo "model CDSs</a>;"
  echo "<a href=$formdir/falsepos.html>Note on false positives</a>;"
  echo "<a href=$formdir/frames.html>Frame notation</a>.<hr>"
  echo "<b>Likelihood ratio plot:</b><br><br>Download "
  echo "<a href=$newurl/MLEscatter.png>png</a>, "
  echo "<a href=$newurl/MLEscatter.eps>eps</a>, "
  echo "<a href=$newurl/MLEscatter.pdf>pdf</a>, "
  echo "<a href=$formdir/plot.mle.html>description</a>.<br>"
  if (! $download) then
    echo "Add error bars and null/alternative model loci to this plot using "
    echo "<a href=mcsim.pl?id=$id9&count1=0>Monte Carlo</a>"
    echo "simulations "
  else
    echo "You may add error bars and null/alternative model loci to this plot "
    echo "using Monte Carlo simulations with the 'domcsims' script "
  endif
  echo "(see <a href=$formdir/montecarlo.html>note</a>)."
  echo "<img src="'"'"$newurl/MLEscatter.png"'"'" alt="'"'"likelihood ratio "
  echo "plot (png)"'"'"><hr>"
  echo "<b>Nucleotide-by-nucleotide plot:</b><br><br>Download "
  echo "<a href=$newurl/MLEnuc.png>png</a>, "
  echo "<a href=$newurl/MLEnuc.eps>eps</a>, "
  echo "<a href=$newurl/MLEnuc.pdf>pdf</a>, "
  echo "<a href=$formdir/plot.mlenuc.html>description</a>, "
  echo "<a href=$newurl/mlenuc.plotdata.html>raw plot data</a>.<br>"
  if (! $download) then
    echo "<a href=redo_MLEnuc.pl?id=$id9&count=0>Redraw</a>"
    echo "this plot with different running-mean window size, and/or zoom in "
  else
    echo "You may redraw this plot with different running-mean window size, "
    echo "and/or zoom in with the 'redoMLEnuc' script "
  endif
  echo "(<a href=$formdir/threshold2.html>note</a>).<br><br>"
  echo "<img src="'"'"$newurl/MLEnuc.png"'"'" alt="'"'"nuc-by-nuc MLE plot "
  echo "(png)"'"'"><hr>"
  echo "<b>Nucleotide-by-nucleotide plot (zoomed-in):</b><br><br>Download "
  echo "<a href=$newurl/MLEtrack.png>png</a>, "
  echo "<a href=$formdir/plot.mletrack.html>description</a>, "
  echo "<a href=$newurl/mlenuc.plotdata.html>raw plot data</a>.<br>"
  if (! $download) then
    echo "<a href=redo_MLEnuc.pl?id=$id9&count=0>Redraw</a>"
    echo "this plot with different running-mean window size, and/or zoom in "
  else
    echo "You may redraw this plot with different running-mean window size, "
    echo "and/or zoom in with the 'redoMLEnuc' script "
  endif
  echo "(<a href=$formdir/threshold2.html>note</a>).<br><br>"
  echo "<img src="'"'"$newurl/MLEtrack.png"'"'" alt="'"'"nuc-by-nuc MLE plot "
  echo "(png) - too long to plot - try Save Link Target As"'"'"><hr>"
endif

chmod a+rw ./*
echo Finished $number `date` >> errorlog.txt
