# Supplementary material for: Detecting overlapping coding sequences in virus genomes
Source: BMC Bioinformatics. 2006 Feb 16;7:75. doi: 10.1186/1471-2105-7-75 (PMC1395342; doi:10.1186/1471-2105-7-75)
Supplement: Additional File 1 — Archive of the source code. The file sup1.TGZ is an archive of the source code for the current version of MLOGD. Unpack it with tar xvfz supl.TGZ; then see the README file in the MLOGD directory. [file 1471-2105-7-75-S1.TGZ › MLOGD/EXAMPLE/mlogd.param]

set title = Hepatitis_B 
set refseq = AB014366 
set range1 = 0 
set range2 = 0 
set minorf = 90 
set circular = 1 
set wholeseq = 2 
set orftype = 0 
set ncodons = 40 
set step = 10 
set download = 1
