# Supplementary material for: Detecting overlapping coding sequences in virus genomes
Source: BMC Bioinformatics. 2006 Feb 16;7:75. doi: 10.1186/1471-2105-7-75 (PMC1395342; doi:10.1186/1471-2105-7-75)
Supplement: Additional File 1 — Archive of the source code. The file sup1.TGZ is an archive of the source code for the current version of MLOGD. Unpack it with tar xvfz supl.TGZ; then see the README file in the MLOGD directory. [file 1471-2105-7-75-S1.TGZ › MLOGD/EXAMPLE/allseqs.txt]

CLUSTAL W style - code2aln alignment     Sun Jan 30 12:13:41 2005
             
AF046996     UUUUUCACCUCUGCCUGAUCAUCUUAUGUUCAUGUCCUACUGUUCAAGCCUCCAAGCUGU
HBVAYWMCG    UUUUUCACCUCUGCCUAAUCAUCUCUUGUUCAUGUCCUACUGUUCAAGCCUCCAAGCUGU
HHVBFFOU     UUUUUCACCUCUGCCUAAUCAUCUCUUGUUUAUGUCCCACUGUUCAAGCCUCCAAGCUGU
HBV131574    UUUUUCACCUCUGCCUAAUCAUCUCAUGUUCAUGUCCUACUUUUCAAGCCUCCAAGCUGU
AB014366     UUUUUCACCUCUGCCUAGUCAUCUCUUGUUCAUGUCCUACUGUUCAAGCCUCCAAGCUGU
HBV18858     UUUUUCACCUCUGCCUAAUCAUCUCAUGUUCAUGUCCUACUGUUCAAGCCUCCAAGCUGU
             
             
AF046996     GCCUUGGGUGGCUUUUGGGCAUGGACAUUGAUCCUUAUAAAGAAUUUGGCGCUACUGUUG
HBVAYWMCG    GCCUUGGGUGGCUUUAGGACAUGGACAUUGAUCCUUAUAAAGAAUUUGGAGCUUCUAUGG
HHVBFFOU     GCCUUGGGUGGCUUUGGGGCAUGGACAUUGACCCUUAUAAAGAAUUUGGAGCUUCUGUGG
HBV131574    GCCUUGGGUGGCUUUUGGGCAUGGACAUUGACCCUUAUAAAGAAUUUGGAGCUACUGUGG
AB014366     GCCUUGGGUGGCUUUAGGGCAUGGACAUCGACCCUUAUAAAGAAUUUGGAGCUACUGUGG
HBV18858     GCCUUGGGUGGCUUUGGGGCAUGGACAUUGACCCGUAUAAAGAAAUUGGAGCUUCAGUGG
             
             
AF046996     AGUUAUUGUCUUUUUUGCCUGCUGACUUCUUUCCUUCCGUACGGGAUUUGCUGGACACAG
HBVAYWMCG    AGUUGCUCUCGUUUUUGCCUUCUGACUUCUAUCCUUCAGUACGAGAUCUUCUAGAUACCG
HHVBFFOU     AAUUGUUCUCUUUUUUGCCUUCUGACUUCUUUCCGUCAAUCCGAGACCUUCUCGACACCG
HBV131574    AGUUACUCUCUUUUUUGCCUUCUGACUUCUUUCCGUCGGUUAGAGAUCUCCUCGACACCG
AB014366     AGUUACUCUCUUUUUUGCCUUCUGACUUCUUUCCGUCGGUGCGAGAUCUCCUAGAUACUG
HBV18858     AGUUACUCUCUUUUUUGCCUGCUGACUUCUUUCCUUCCAUUCGAGAUCUCCUCGACACCG
             
             
AF046996     CUUCUGCUCUGUAUAGAGAAGCCCUGGAGUCUUCCGACCACUGUUCACCGCACCAUACUG
HBVAYWMCG    CCUCAGCUCUAUAUCGGGAAGCCUUAGAGUCUCCUGAGCAUUGUACACCUCAUCAUACUG
HHVBFFOU     CCUCAGCUCUGUAUCGGGAUGCGUUAGAGUCACCGGAACAUUGCACCCCCAAUCAUACCG
HBV131574    CCUCAGCUCUAUAUCGGGAAGCUUUAGAGUCUCCAGAACAUUGUUCACCUAACCAUACAG
AB014366     CUGCUGCUCUGUAUCGGGAAGCCUUAGAAUCUCCUGAACAUUGCUCACCUCACCACACAG
HBV18858     CCUCUGCUCUGUAUCGGGAGGCCUUAGAGUCUCCGGAACAUUGUUCACCUCACCAUACAG
             
             
AF046996     CCUUGAGGCAGACGGUACUGUGCUGGGGAGAAUUAAUGUCCUUAGCUUCUUGGGUGGGAA
HBVAYWMCG    CACUCAGGCAAGCAAUUCUUUGCUGGGGGGAAUUAAUGACUCUAGCCACCUGGGUGGGUG
HHVBFFOU     CUCUCAGGCAAGCUAUUUUGUGUUGGGGUGAAUUAAUGACUUUGGCUUCCUGGGUGGGCA
HBV131574    CACUCAGGCAAGCUGUUCUGUGCUGGGGUGAGUUGAUGACUCUGGCUUCCUGGGUGGGCA
AB014366     CAAUCAGGCAAGCUAUUCUGUGCUGGGGGGAAUUAAUGACUCUAGCUUCCUGGGUGGGUA
HBV18858     CUCUCAGGCAAGCUAUUCUGUGUUGGGGUGAGUUGAUGAAUCUGGCCACCUGGGUGGGAA
             
             
AF046996     CUAAUUUGGAGGAUCCUGCUGCUAGAGAAUUAGUGGUUAGCUAUGUCAAUGACAACAUGG
HBVAYWMCG    GUAAUUUGCAAGAUCCAACAUCCAGGGACCUAGUAGUCAGUUAUGUUAACACUAAUAUGG
HHVBFFOU     AUAAUUUGGAGGACCCUGCAGCCAGGGAUUUAGUAGUUAACUAUGUUAACACUAAUAUGG
HBV131574    AUAAUUUGGAAGACCCAGCAUCUAGGGAGCUAGUAGUCAAUUAUGUUAACAACAAUAUGG
AB014366     AUAAUUUACAAGAUCCAGCGUCCAGGGAUCUAGUAGUCAAUUAUGUUAACACUAACAUGG
HBV18858     GUAAUUUGGAAGACCCAGCAUCCAGGGAAUUAGUAGUCAGCUAUGUCAAUGUUAAUAUGG
             
             
AF046996     GACUGAAGGUGAGACAACUCCUUUGGUUCCAUAUUUCCUGUCUCACUUUUGGUAGGGAAA
HBVAYWMCG    GCCUAAAGUUCAGGCAACUAUUGUGGUUUCACGUUUCUUGUCUCACUUUUGGAAGAGAAA
HHVBFFOU     GCUUAAAGAUUAGACAACUAUUGUGGUUUCACAUUUCCUGCCUUACUUUUGGAAGAGAAA
HBV131574    GUCUAAAAAUCAGGCAAUUGUUGUGGUUUCACAUCUCCUGUCUUACUUUUGGAAGAGAAA
AB014366     GCCUAAAGAUCAGACAAUUAUUGUGGUUCCAUAUUUCCUGUCUUACUUUUGGAAGAACCA
HBV18858     GCCUAAAAAUCAGACAACUAUUGUGGUUUCACAUUUCCUGUCUUGCUUUUGGGAGAGAAA
             
             
AF046996     CUGUUUUGGAAUAUCUGGUUUCUUUUUGGGUGUGGAUACGCACACCUCCUGCAUAUAGAC
HBVAYWMCG    CAGUCGUAGAGUAUUUGGUGUCUUUUGGAGUGUGGAUUCGCACUCCUCAAGCUUAUAGAC
HHVBFFOU     CAGUUCUUGAGUAUUUGGUGUCCUUUGGAGUGUGGAUUCGCACUCCUCCAGCUUAUAGAC
HBV131574    CGGUCCUUGAGUAUUUGGUGUCUUUUGGAGUGUGGAUUCGCACUCCUCCCGCUUACAGAC
AB014366     CUGUUCUGGAAUAUUUGGUGUCUUUUGGAGUGUGGAUUCGCACUCCUCCUCCCUACAGAC
HBV18858     CUGUUCUUGAAUAUUUGGUGUCUUUUGGAGUGUGGAUUCGCACUCCUCCUGCAUAUAGAC
             
             
AF046996     CACCCAAUGCCCCUAUCUUAUCAACACUUCCGGAAACUACUGUUGUUAGAC---------
HBVAYWMCG    CACCAAAUGCCCCUAUCUUAUCAACACUUCCGGAGACUUGUGUUGUUAGACGAC------
HHVBFFOU     CACCAAAUGCCCCUAUCCUAUCCACACUUCCGGAAACUACUGUUGUUAGACGAC------
HBV131574    CACCAAAUGCCCCUAUCUUAUCCACACUUCCGGAGACUACUGUUGUUAGACGAA------
AB014366     CACCAAAUGCCCCUAUCUUAUCAACACUUCCGGAAACUACUGUUGUUAGACGAC------
HBV18858     CACCAAAUGCCCCUAUCUUAUCAACACUUCCGGAAACUACUGUUGUUAGACGAA------
             
             
AF046996     GAAGGAGACCCUCUGGAAGACGCACUCCCUCGCCUCGCAGACGAAGAUCUCAAUCGCCGC
HBVAYWMCG    GAGGCAGGUCCCCUAGAAGAAGAACUCCCUCGCCUCGCAGACGAAGGUCUCAAUCGCCGC
HHVBFFOU     GAGGCAGGUCCCCUAGAAGAAGAACUCCCUCGCCUCGCAGACGAAGGUCUCAAUCGCCGC
HBV131574    GAGGCAGGUCCCCUAGAAGAAGAACUCCCUCGCCUCGCAGACGAAGGUCUCAAUCGCCGC
AB014366     GAGGCAGGUCCCCUAGAAGAAGAACUCCCUCGCCUCGCAGACGAAGGUCUCAAUCACCGC
HBV18858     GAGGCAGGUCCCCUAGAAGAAGAACUCCCUCGCCUCGCAGACGAAGGUCUCAAUCGCCGC
             
             
AF046996     GUCGCAGAAGGUCUCAAUCUCCAGCAUCUUCCUGUUAGUAUACCUUGGACUCAUAAGGUG
HBVAYWMCG    GUCGCAGAAGAUCUCAAUCUCGGGAAUCUCAAUGUUAGUAUUCCUUGGACUCAUAAGGUG
HHVBFFOU     GUCGCAGAAGAUCUCAAUCUCCAGCUUCCCAAUGUUAGUAUUCCUUGGACUCAUAAGGUG
HBV131574    GUCGCAGAAGAUCUCAAUCUCCAGCUUCCCAAUGUUAGUAUUCCUUGGACUCAUAAGGUG
AB014366     GUCGCAGAAGAUCUCAAUCUCGGGAACCCCAAUGUUAGUAUCCCUUGGACUCAUAAGGUG
HBV18858     GUCGCAGAAGAUCUCAAUCUCGGGAAUCUCAAUGUUAGUAUCCCUUGGACUCAUAAGGUG
             
             
AF046996     GGGCCAUUCUCGGGUUUGUAUUCUGUUUCCACUCUCACAUUCAAUCCACAAUGGAAAACU
HBVAYWMCG    GGAAACUUUACGGGGCUUUAUUCUUCUACUGUUCCUGUCUUUAACCCUCAUUGGAAAACA
HHVBFFOU     GGAAAUUUUACGGGGCUCUACUCUUCUACUGUACCUGCUUUCAAUCCUCACUGGUUAACU
HBV131574    GGAAACUUUACAGGGCUUUAUUCUUCUACUGCACCUGUCUUUAACUCUGACUGGCAAACU
AB014366     GGGAACUUUACGGGGCUUUAUUCUUCUACAGUACCUGUCUUUAAUCCCGAAUGGCAAACU
HBV18858     GGAAACUUUACUGGGCUUUAUUCUUCUACUGUACCUGUCUUUAAUCCUGAGUGGCAAACU
             
             
AF046996     CCCCAAUUUCCUUUGAUUCACCUUAAGGAAGAUUUAAUUCCUUUUAUAGAGUCAUAUUUU
HBVAYWMCG    CCCUCUUUUCCUAAUAUACAUUUACACCAAGACAUUAUCAAAAAAUGUGAACAAUUUGUA
HHVBFFOU     CCUUCUUUUCCUGAUAUUCAUUUGCAUCAAGACCUGAUAUCUAAAUGUGAACAAUUUGUA
HBV131574    CCUUCUUUUCCUAACAUUCAUUUGCAUCAGGAUAUUAUAGAUAAGUGUCAACAAUUUGUG
AB014366     CCUUCUUUUCCAGACAUUCAUUUGCAGGAGGACAUUGUUGAUAGAUGUAAGCAAUUUGUG
HBV18858     CCCUCCUUUCCUCAAAUUCAUUUACAGGAGGACAUUAUUAAUAGAUGUCAACAAUAUGUG
             
             
AF046996     GGCCCUCUAACUAGCAAUGAAAAAAGGAGACUCAAAUUGGUUUUACCAGCUAGAUUUUAU
HBVAYWMCG    GGCCCACUCACAGUCAAUGAGAAAAGAAGACUGCAAUUGAUUAUGCCUGUCAGGUUUUAU
HHVBFFOU     GGCCCACUUACCAAAAAUGAAUUGAGAAGGUUGAAAUUGAUUAUGCCAGCCAGAUUCUUU
HBV131574    GGCCCUCUUACAGUUAAUGAAAAACGAAGAUUAAAAUUAAUUAUGCCUGCUAGAUUCUAU
AB014366     GGACCCCUUACAAUAAAUGAAAACAGGAGACUAAAAUUAAUAAUGCCUGCUAGAUUUUAU
HBV18858     GGCCCUCUUACAGUUAAUGAAAAAAGGAGAUUAAAAUUAAUUAUGCCUGCUAGGUUCUAU
             
             
AF046996     CCAAAGGCUACCAAAUAUUUCCCACUGGAGAAAGGGAUUAAACCUCAUUAUCCUAAUGAU
HBVAYWMCG    CCAAUGGUUACCAAAUAUUUGCCAUUGGAUAAGGGUAUUAAACCGUAUUAUCCAGAACAU
HHVBFFOU     CCUAAACUUACUAAAUAUUUCCCUCUGGAGAAAGACAUUAAACCUUAUUAUCCAGAGCAU
HBV131574    CCUAAUGCUACCAAAUAUUUGCCCCUAGAUAAAGGUAUUAAACCUUAUUAUCCAGAGCAU
AB014366     CCUAAAGUUACCAAAUAUUUGCCCUUAGAUAAAGGGAUCAAACCUUAUUAUCCAGAGCAU
HBV18858     CCUAACCUUACCAAAUAUUUACCCUUGGACAAAGGCAUUAAACCGUAUUAUCCUGAAUAU
             
             
AF046996     GUAGUUAAUCAUUAUUACCAAGUUCAGCAUUAUUUACAUACCCUUUGGGAGGCGGGAGUC
HBVAYWMCG    CUAGUUAAUCAUUACUUCCAAACCAGACAUUAUUUACACACUCUAUGGAAGGCGGGUGUA
HHVBFFOU     GCAGUUAAUCAUUAUUUUCAAACCAGACAUUAUUUGCAUACUUUAUGGAAGGCGGGAAUU
HBV131574    GUAGUUAAUCAUUACUUCCAAACCAGACACUAUUUACACACUCUGUGGGAGGCGGGCAUC
AB014366     GUAGUUAAUCAUUACUUCCAGACGAGGCAUUAUUUGCAUACUCUUUGGAAGGCGGGUAUC
HBV18858     GCAGUUAAUCAUUACUUCAAAACUAGGCAUUAUUUACAUACUCUGUGGAAGGCUGGCAUU
             
             
AF046996     UUAUAUAAAAGAGAGACAACUCACAGUGCCUCAUUCUUUGGGACACCGUACACUUGGGAA
HBVAYWMCG    UUAUAUAAGAGAGAAACAACACAUAGCGCCUCAUUUUGUGGAUCACCAUAUUCUUGGGAA
HHVBFFOU     UUAUAUAAGAGAGAAUCCACACGUAGCGCCUCAUUUUGUGGGUCACCAUAUUCUUGGGAA
HBV131574    UUAUAUAAACGAGAGACAACACGUAGUGCCUCCUUUUGUGGGUCACCAUAUUCUUGGGAA
AB014366     UUAUAUAAAAGAGAGUCUACACAUAGCGCCUCAUUUUGCGGGUCACCAUAUUCUUGGGAA
HBV18858     CUAUAUAAGAGAGAAACUACACGCAGCGCCUCAUUUUGUGGGUCACCAUAUUCUUGGGAA
             
             
AF046996     CAUAAGCUACAG---------------------------------CAUGGGACUCAACCA
HBVAYWMCG    CAAGAGAUACAG---------------------------------CAUGGGGCAGAAUCU
HHVBFFOU     CAAGAGCUACAGCAUGGGAGCACCUCUCUCAACGACAAGAAGGGGCAUGGGACAGAAUCU
HBV131574    CAAGAGCUACAG---------------------------------CAUGGGGCAGAAUCA
AB014366     CAAGAUCUACAGCAUGGGAGGUUGGUCUUCCAAACCUCGGAAAGGCAUGGGGACAAAUCU
HBV18858     CAAGAGCUACAGCAUGGGAGGUUGGUCUUCCAAACCUCGACAAGGCAUGGGGACGAAUCU
             
             
AF046996     GUCAACGUUCAACCCGCUGGGAUUCUUUCCCAGUCAUCAGCUGGACCCCCUGUUCAAGGC
HBVAYWMCG    UUCCACCAGCAAUCCUCUGGGAUUCUUUCCCGACCACCAGUUGGAUCCAGCCUUCAGAGC
HHVBFFOU     CUCUGUGCCCAAUCCACUGGGAUUCUUUCCAGACCAUCAACUGGAUCCUCUUUUCAGAGC
HBV131574    UUCUGUCACCAAUCCUCUGGGAUUCUUUCCCGAGCAUCAGUUGGACCCUCUGUUCAAAGC
AB014366     UUCUGUCCCCAAUCCCCUGGGAUUCUUCCCCGAUCAUCAGUUGGACCCUGCAUUCAAAGC
HBV18858     UUCUGUUCCCAAUCCUCUGGGAUUCUUUCCCGAUCACCAGUUGGACCCUGCUGUUGGAGC
             
             
AF046996     CAAUGCAGGCUCAGCAGAUUGGGACAAAAAUCCAAACAAGGACCCUUGGCCACAAGCCCA
HBVAYWMCG    AAACACCGCAAAUCCAGAUUGGGACUUCAAUCCCAACAAGGACACCUGGCCAGACGCCAA
HHVBFFOU     AAAUUCCAGCAGUCCCGAUUGGGACUUCAACAAAAACAAGGACACUUGGCCAAUGGCAAA
HBV131574    CAACUCAGACAAUCCCGAUUGGGACUUCAACCCUUACAAGGACAACUGGCCGGAAGCCAC
AB014366     CAACUCAGAAAAUCCAGAUUGGGACCUCAACCCACACAAGGACAACUGGCCGGACGCCCA
HBV18858     CAACUCAAACAAUCCAGAUUGGGACUUCAACCCCAACAAGGAUCACUGGCCAGAGGCAAA
             
             
AF046996     CGACACGGCAGUGGGGGCCUUUGGUCCAGGACUAGUGCCACCCCAUGGAGGCCUUCUGGG
HBVAYWMCG    CAAGGUAGGAGCUGGAGCAUUCGGGCUGGGACUCACCCCACCGCACGGAGGCCUUUUGGG
HHVBFFOU     CAAGGUAGGAGUGGGAGGUUACGGUCCAGGGUUCACACCCCCACACGGUGGCCUGUUGGG
HBV131574    CAAGGUAGGAGUGGGAGCAUUCGGGCCAGGGUUCACCCCACCACACGGCGGUCUUUUGGG
AB014366     CAAGGUGGGAGUGGGAGCAUUCGGGCCAGGGUUCACCCCUCCCCAUGGGGGACUGUUGGG
HBV18858     UCAGGUAGGAGCGGGAGCAUUCGGGCCAGGGUUCACCCCACCACACGGCGGUCUUUUGGG
             
             
AF046996     GUGGAGUUCACAAGCUCAGGGUUUGUCUGUCACAGUGCCAGACACCCCUCCUCCUCCAUC
HBVAYWMCG    GUGGAGCCCUCAGGCUCAGGGCAUACUACAGACCGUGCCAGCAAAUCCGCCUCCUGCCUC
HHVBFFOU     GUGGAGCCCUCAGGCACAAGGUGUUCUAACAACCUUGCCAGCAGAUCCGCCUCCUGCCUC
HBV131574    GUGGAGCCCUCAGGCUCAGGGAAUAAUAACAACAUUGCCAGCAGUUCCUCCUCCUGCCUC
AB014366     GUGGAGCCCUCAGGCUCAGGGCAUACUCACAUCUGUGCCAGCAGCUCCUCCUCCUGCCUC
HBV18858     GUGGAGCCCUCAGGCUCAGGGCAUAUUGACAACAGUGCCAGCAGCACCUCCUCCUGCCUC
             
             
AF046996     AACCAAUCGCGACAAAGGAAGGAAACCAACACCAGCUACUCCUCCUCUGAGAGACACUCA
HBVAYWMCG    UACCAAUCGCCAGACAGGAAGGCAGCCUACCCCUCUGUCUCCACCUUUGAGAGACACUCA
HHVBFFOU     CACCAAUCGGCUGUCCGGGAGGAAGCCAACCCCAGUCUCUCCACCUCUAAGAGACACACA
HBV131574    CACCAAUCGACAGUCAGGACGUCAACCUACUCCCAUCUCUCCACCUUUGAGAGACACUCA
AB014366     CACCAAUCGGCAGUCAGGAAGGCAGCCUACUCCCUUAUCUCCACCUCUAAGGGACACUCA
HBV18858     CACCAAUCGGCAGUCAGGAAGACAGCCUACUCCCAUCUCUCCACCUCUAAGAGACAGUCA
             
             
AF046996     CCCACAAGCCAUGACCUGGAACACGUCCUCCUUCCAGAGUUAUCUUCAGAAUCCAAAGGU
HBVAYWMCG    UCCUCAGGCCAUGCAGUGGAAUUCCACAACCUUCCACCAAACUCUACAAGAUCC------
HHVBFFOU     UCCACAGGCAAUGCAGUGGAACUCAACUCACUUCCACCAGGCUCUGUUGGAUCCGAGGGU
HBV131574    UCCGCAGGCCAUGCAGUGGAACUCCACGGUAUUCCACCGAACUUUACAAGAUCCCAGAGU
AB014366     UCCUCAGAUCAUGCAGUGGAAUUCCACCACUUUCCACCAAACUCUUCAAGAUCCCAGAGU
HBV18858     UCCUCAGGCCAUGCAGUGGAACUCCACAACAUUCCACCAAGCUCUGCUAGAUCCCAGAGU
             
             
AF046996     CAGAGGCCUCUACUUUCCUGCUGGUGGCUCAACUUCAAGCAUUGUCAACCCUGUUCCGAC
HBVAYWMCG    ---------------CCCUGCUGGUGGCUCCAGUUCAGGAACAGUAAACCCUGUUCCGAC
HHVBFFOU     AAGGGCACUGUAUUUUCCUGCUGGUGGCUCCAGUUCAGGCACGCAGAACCCUGCUCCGAC
HBV131574    GAGGGGCCUAUAUUUUCCUUGUGGUGGCUCCAGUUCAGGAACAGUAAACCCUGCUCCGAA
AB014366     CAGGGCUCUGUACCUUCCUGCUGGUGGCUCCAGUUCAGGAAUAGUAAGCCCUGCUCAGAA
HBV18858     GAGGGGCCUAUAUUUUCCUGCUGGUGGCUCCAGUUCCGGAACAGUAAACCCUGUUCCGAC
             
             
AF046996     CACUGCCUCCACCACAUCGUCAAGCUUCUCGACGACUGGGGUCCCUGUCAGCACCAUGGA
HBVAYWMCG    UACUGUCUCUCACAUAUCGUCAAUCUUCACGAGGAUUGGGGACCCUGCACUGAACAUGGA
HHVBFFOU     UAUUGCCUCUCUCACAUCAUCAAUCUCCUCGAAGACUGGGGGCCCUGCUAUGAACAUGGA
HBV131574    UACUGCCUCUCACAUAUCGUCAAUCUUCUCGACGACUGGGGACCCUGCGCCCAACAUGGA
AB014366     UACUGUCUCUGCCAUAUCGUCAAUCUUAUCGACGACUGGGGACCCUGUGCCGAACAUGGA
HBV18858     UACUGCCUCACCCAUAUCGUCAAUCUUCUCGAGGACUGGGGACCCUGCACCGAACAUGGA
             
             
AF046996     CAUCACUUCAUCAGGAUUCCUAGGACCCCUUCUCGCAUUACAGGCGGUGUUUUUCUUGUU
HBVAYWMCG    GAACAUCACAUCAGGAUUCCUAGGACCCCUGCUCGUGUUACAGGCGGGGUUUUUCUUGUU
HHVBFFOU     CAACAUCACAUCAGGACUCCUAGGACCCCUGCUCGUGUUACAGGCGGUGUGUUUCUUGUU
HBV131574    CAACAUCACAUCAGGAUUCCUAGGACCCCUGCUCGUGUUACAGGCGGGGUUUUUCUUGUU
AB014366     GAACAUCGCAUCAGGACUCCUAGGACCCCUGCUCGUGUUACAGGCGGGGUUUUUCUCGUU
HBV18858     GAACACAACAUCAGGAUUCCUAGGACCCCUGCUCGUAUUACAGGCGGGGUUUUUCUUCUU
             
             
AF046996     GACAAAAAUCCUCACAAUGCCACAGAGUCUAGACUCGUUGUGGACUUCUCUCAAUUUUCU
HBVAYWMCG    GACAAGAAUCCUCACAAUACCGCAGAGUCUAGACUCGUGGUGGACUUCUCUCAAUUUUCU
HHVBFFOU     GACAAAAAUCCUCACAAUACCACAGAGUCUAGACUCGUGGUGGACUUCUCUCAAUUUUCU
HBV131574    GACAAAAAUCCUCACAAUUCCACAGAGUCUAGACUCGUGGUGGACUUCUCUCAAUUUUCU
AB014366     GACAAAAAUCCUCACAAUACCACAGAGUCUAGACUCGUGGUGGACUUCUCUCAGUUUUCU
HBV18858     GACAAGAAUCCUCACAAUACCACAGAGUCUAGACUCGUGGUGGACUUCUCUCAAUUUUCU
             
             
AF046996     AGGGGGAACACCAGCGUGUCCUGGCCUAAAUUCGCAGUCCCCAACCUCCAGUCACUCACC
HBVAYWMCG    AGGGGGAACUACCGUGUGUCUUGGCCAAAAUUCGCAGUCCCCAACCUCCAAUCACUCACC
HHVBFFOU     AGGGGGACUACCCGGGUGUCCUGGCCAAAAUUCGCAGUCCCCAACCUCCAAUCACUUACC
HBV131574    AGGGGGAGCACCCGUGUGUCCUGGCCAAAAUUCGCAGUCCCCAAUCUCCAAUCACUCACC
AB014366     AGGGGGAACACCCGUGUGUCUUGGCCAAAAUUCGCAGUCCCAAAUCUCCAGUCACUCACC
HBV18858     AGGGGGAGCACCCACGUGUCCUGGCCAAAAUUCGCAGUCCCCAACCUCCAAUCACUCACC
             
             
AF046996     AACCUGCUGUCCACCGACUUGUCCUGGGUAUCGCUGGAUGUGUUUGCGGCGUUCUAUCAU
HBVAYWMCG    AACCUCCUGUCCUCCAACUUGUCCUGGUUAUCGCUGGAUGUGUCUGCGGCGUUUUAUCAU
HHVBFFOU     AACCUCCUGUCCUCCAACUUGUCCUGGCUAUCGUUGGAUGUGUCUGCGGCGUUUUAUCAU
HBV131574    AACCUCUUGUCCUCCAACUUGUCCUGGCUAUCGCUGGAUGUGUCUGCGGCGUUUUAUCAU
AB014366     AACCUGUUGUCCUCCAAUUUGUCCUGGUUAUCGCUGGAUGUAUCUGCGGCGUUUUAUCAU
HBV18858     AACCUCUUGUCCUCCAAUUUGUCCUGGCUAUCGCUGGAUGUGUCUGCGGCGUUUUAUCAU
             
             
AF046996     CUUCCUCUUCAUCCUGCUUCUAUGCCUCAUCUUCUUGUUGGUUCUUCUGGACUACCAAGG
HBVAYWMCG    CUUCCUCUUCAUCCUGCUGCUAUGCCUCAUCUUCUUGUUGGUUCUUCUGGACUAUCAAGG
HHVBFFOU     CUUCCUCUUCAUCCUGCUGCUAUGCCUCAUCUUCUUGUUGGUUCUUCUGGACUAUCAAGG
HBV131574    CUUCCUCUUCAUCCUGCUGCUAUGCCUCAUCUUCUUGUUGGUUCUUCUGGACUACAAAGG
AB014366     CUGCCUCUGCAUCCUGCUGCUAUGCCUCAUCUUCUUGUUGGUUCUUCUGGACUAUCAAGG
HBV18858     AUUCCUCUUCAUCCUGCUGCUAUGCCUCAUCUUCUUGUUGGUUCUUCUGGACUACCAAGG
             
             
AF046996     UAUGUUGCCCGUGUGUCCUCUUCUACCAACAGUUACAGGAACAACAACAACAACGGGACC
HBVAYWMCG    UAUGUUGCCCGUUUGUCCUCUAAUUCCAGGAUCUUC------AACCACCAGCACGGGACC
HHVBFFOU     UAUGUUGCCCGUUUGUCCUCUAAUUCCAGGAUCUAC------GACCACCAGCACGGGACC
HBV131574    UAUGUUGCCCGUUUGUCCUCUACUUCCAGGAUCAUC------AACAACCAGCACGGGGCC
AB014366     UAUGUUGCCCGUUUGUCCUCUAAUUCCAGGAUCAUC------AACCACCAGCACGGGACC
HBV18858     UAUGUUGCCCGUUUGUCCUCUACUUCCAGGAACAUC------AACUACCAGCACGGGGCC
             
             
AF046996     CUGCAGGACCUGCACGCCAAUUGUUCCAGGCAUCUCUUCGUAUCCCUCAUGUUGCUGUAC
HBVAYWMCG    AUGCAGGACCUGCACGACUCCUGCUCAAGGCAACUCUAUGUAUCCCUCCUGUUGCUGUAC
HHVBFFOU     AUGCAAAACCUGCACAACUCUUGCUCAAGGAACCUCUAUGUUUCCCUCCUGUUGCUGUUC
HBV131574    AUGCAGAACCUGCACGAUCACUGCUCAAGGAACCUCUUUGUAUCCCUCAUGUUGCUGUAC
AB014366     AUGCAAGACCUGCACAACUCCUGCUCAAGGAACCUCUAUGUUUCCCUCAUGUUGCUGUAC
HBV18858     AUGCAAGACCUGCACGAUUCCUGCUCAAGGAACCUCUAUGUUUCCCUCUUGUUGCUGUAC
             
             
AF046996     CAAACCUACGGACGGAAACUGCACUUGUAUUCCCAUCCCCUCAUCAUGGGCUUUCGCAAA
HBVAYWMCG    CAAACCUUCGGACGGAAAUUGCACCUGUAUUCCCAUCCCAUCAUCUUGGGCUUUCGGAAA
HHVBFFOU     CAAACCCUCGGACGGAAACUGCACCUGUAUUCCCAUCCCAUCAUCUUGGGCUUUAGGAAA
HBV131574    AAAACCUUCGGACGGAAAUUGCACCUGUAUUCCCAUCCCAUCGUCCUGGGCUUUCGCAAA
AB014366     AAAACCUACGGACGGAAACUGCACCUGUAUUCCCAUCCCAUCAUCUUGGGCUUUCGCAAA
HBV18858     AAAACCUUCGGACGGAAAUUGCACUUGUAUUCCCAUCCCAUCAUCCUGGGCUUUCGCAAG
             
             
AF046996     GUUCCUAUGGGACUGGGCCUUAGCCCGUUUCUCCUGGCUCAAUUCACUUCUGCCAUUUGU
HBVAYWMCG    AUUCCUAUGGGAGUGGGCCUCAGCCCGUUUCUCCUGGCUCAGUUUACUAGUGCCAUUUGU
HHVBFFOU     AUACCUAUGGGAGUGGGCCUCAGCCCGUUUCUCCUGGCUCAGUUUACUAGUGCAAUUUGU
HBV131574    AUUCCUAUGGGAGUGGGCCUUAGUCCGUUUCUCUUGGCUCAGUUUACUAGCGCCAUUUGU
AB014366     AUUCCUAUGGGAGUGGGCCUCAGUCCGUUUCUCUUGGCUCAGUUUACUAGUGCCAUUUGU
HBV18858     AUUCCUAUGGGAGUGGGCCUCAGUCCGUUUCUCCUGGCUCAGUUUACUAGUGCCAUUUGU
             
             
AF046996     UCAGUGGUUCGCAGGGCUUUCCCCCACUGUAUGGCUUUUAGUUAUAUGGAUGAUGUGGUU
HBVAYWMCG    UCAGUGGUUCGUAGGGCUUUCCCCCACUGUUUGGCUUUCAGUUAUAUGGAUGAUGUGGUA
HHVBFFOU     UCAGUGGUGCGUAGGGCUUUCCCCCACUGUCUGGCUUUUAGUUAUAUGGAUGAUCUGGUA
HBV131574    UCAGUGGUUCGCAAGGCUUUCCCCCAUUGCUUGGCUUUCAAUUAUAUGGAUGACGUGGUA
AB014366     UCAGUGGUUCGUAGGGCUUUCCCCCACUGUCUGGCUUUCAGUUAUAUGGAUGAUGUGGUA
HBV18858     UCAGUGGUUCGUAGGGCUUUCCCCCACUGUUUGGCUUUCAGUUAUAUGGAUGAUGUGGUA
             
             
AF046996     CUGGGGGCCAAGUCUGUUCAGCAUCUUGAGUCCCUUCUUGCCUCUGUUACCACUUUUCUU
HBVAYWMCG    UUGGGGGCCAAGUCUGUACAGCAUCUUGAGUCCCUUUUUACCGCUGUUACCAAUUUUCUU
HHVBFFOU     UUGGGAGCCAAAUCUGUGCAGCAUCUUGAGUCCCUUUAUACCGCUGUUACCAAUUUUCUG
HBV131574    UUGGGGGCCAAGUCUGUACAACAUCUUGAAUCCCUUUAUACCGCUGUUACCAAUUUUCUU
AB014366     UUGGGGGCCAAGUCUGUACAACAUCUUGAGUCCCUUUAUGCCGCUGUUACCAAUUUUCUU
HBV18858     UUGGGGGCCAAGUCUGUACAACAUCUUGAGUCCCUUUUUACCUCUAUUACCAAUUUUCUU
             
             
AF046996     UUGGCUUUGGGCAUACAUUUGAACCCUGAAAAGACCAAAAGAUGGGGAAAAGCCUUAAAU
HBVAYWMCG    UUGUCUUUGGGCAUACAUUUAAACCCUAACAAAACAAAAAGAUGGGGUUACUCUUUACAC
HHVBFFOU     UUAUCUGUGGGUAUCCAUUUGAAUACCUCUAAAACAAAAAGAUGGGGUUACAAUUUACAU
HBV131574    UUGUCUCUGGGUAUACAUCUAAACCCUACCAAAACAAAGCGGUGGGGUUAUUCCCUUAAC
AB014366     UUGUCUUUGGGUAUACAUUUAAACCCUCACAAAACAAAAAGAUGGGGAUAUUCCCUUAAU
HBV18858     UUGUCUUUGGGUAUACAUUUGAACCCUAAUAAAACCAAGCGUUGGGGCUACUCCCUUAAC
             
             
AF046996     UUUAUGGGAUAUGUCAUUGGAGGGUAUGGUUCUCUUCCCCAACAACAUAUUAGAGAUAAG
HBVAYWMCG    UUCAUGGGCUAUGUCAUUGGAUGUUAUGGGUCAUUGCCACAAGAUCACAUCAGACAGAAA
HHVBFFOU     UUCAUGGGUUAUGUCAUUGGCAGUUGGGGAGCAUUACCCCAAGAUCAUAUUGUACACAAA
HBV131574    UUCAUGGGGUAUGUGAUUGGAAGUUGGGGAUCCUUGCCACAAGAACAUAUUGUAUACAAA
AB014366     UUCAUGGGAUAUGUAAUUGGGAGUUGGGGCACAUUGCCACAGGAACAUAUUGUACAAAAA
HBV18858     UUCAUGGGAUAUGUAAUUGGAAGUUGGGGGACUUUACCACAGGAACAUAUUGUACUAAAA
             
             
AF046996     AUUGCUUUGUGCUUCCAGAAAUUACCAUGUAAUCGACCUAUUGAUUGGAAAGUCUGUCAG
HBVAYWMCG    AUCAAAGAAUGUUUUAGAAAACUUCCUGUUAACAGGCCUAUUGAUUGGAAAGGCUGUCAA
HHVBFFOU     AUCAAAGAAUGUUUUCGAAAAGUUCCUGUAAAUCGUCCAAUUGACUGGAAAGUUUGUCAA
HBV131574    AUCAAACAAUGUUUUAAGAAGCUCCCUGUCAACAGGCCCAUUGAUUGGAAAGUAUGUCAG
AB014366     AUCAAACUAUGUUUUAGAAAACUUCCUGUAAACAGGCCUAUUGAUUGGAAAGUAUGUCAA
HBV18858     CUCAAGCAAUGUUUUCGAAAACUGCCUGUAAACAGACCUAUUGAUUGGAAAGUAUGUCAA
             
             
AF046996     AGAAUUGUUGGUUUAUUGGGCUUUGUUGCUCCCUUUACACAAUGUGGAUACGCUGCUUUA
HBVAYWMCG    CGAAUUGUGGGUUUAUUGGGUUUUGCUGCCCCUUUUACACAAUGUGGUUAUCCUGCGUUG
HHVBFFOU     CGUAUUGUGGGACUUUUGGGCUUUGCUGCUCCUUUUACCCAAUGUGGUUAUCCUGCUCUC
HBV131574    CGAAUUGUGGGUCUUUUGGGCUUCGCUGCCCCCUUUACACAAUGUGGAUAUCCUGCCUUG
AB014366     CGAAUUGUGGGUCUUUUGGGGUUUGCUGCCCCUUUUACGCAAUGUGGAUAUCCUGCUUUA
HBV18858     AGAAUUGUGGGUCUUUUGGGCUUUGCUGCCCCUUUUACACAAUGUGGCUAUCCUGCCUUA
             
             
AF046996     AUGCCUAUAUAUACAUGCAUCCAAAAACAUCAGGCCUUUACUUUCUCUCUUGUGUACAAG
HBVAYWMCG    AUGCCUUUGUAUGCAUGUAUUCAAUCUAAGCAGGCUUUCACUUUCUCGCCAACUUACAAG
HHVBFFOU     AUGCCUCUGUAUAACUGUAUCACUGCGAAACAGGCUUUUGUCUUUUCGCCAACUUACAAG
HBV131574    AUGCCUUUGUAUGCAUGUAUACAAGCUAAGCAGGCUUUUACAUUCUCGCCAACAUAUAAG
AB014366     AUGCCUUUAUAUGCAUGUAUCCAAGCGAAACAGGCUUUUACUUUCUCGCCAACUUACAAG
HBV18858     AUGCCUUUAUAUGCAUCUAUUCAAGCUAAGCAGGCUUUUACUUUCUCGCCAACUUACAAG
             
             
AF046996     ACCUUUUUGAAAGAUCAAUACAUGCACCUUUACCCCGUUGCUAGGCAACGAGCUGGGCAC
HBVAYWMCG    GCCUUUCUGUGUAAACAAUACCUGAACCUUUACCCCGUUGCCCGGCAACGGCCAGGUCUG
HHVBFFOU     GCCUUUCUCUGUAAACAGUACAUGAACCUUUACCCCGUUGCUCGGCAACGGCCAGGCCUG
HBV131574    GCCUUUCUACGCAAACAAUAUCUGACCCUUUACCCCGUUGCUCGGCAACGGCCAGGCCUG
AB014366     GCCUUUCUGAGUAAACAAUAUCUGAACCUUUACCCCGUUGCUCGGCAACGGCCUGGUCUG
HBV18858     GCCUUUCUGUGUAAACAAUAUCUGAACCUUUACCCCGUUGCCCGGCAACGGUCAGGUCUC
             
             
AF046996     UGCCAAGUGUUUGCUGACGCAACCCCCACUGGCUGGGGCUUGGUCAUGGGCAAUCAGCGC
HBVAYWMCG    UGCCAAGUGUUUGCUGACGCAACCCCCACUGGCUGGGGCUUGGUCAUGGGCCAUCAGCGC
HHVBFFOU     UGCCAAGUGUUUGCUGACGCAACCCCCACUGGUUGGGGCUUGGCCAUUGGCCAUCAGCGC
HBV131574    UGCCAAGUGUUUGCUGACGCAACCCCCACUGGCUGGGGCUUGGCCAUCGGCCACCAGCGC
AB014366     UGCCAAGUGUUUGCUGACGCAACCCCCACUGGUUGGGGCUUGGCCAUAGGCCAUCAGCGC
HBV18858     UGCCAAGUGUUUGCUGACGCAACCCCCACUGGAUGGGGCUUGGCCAUAGGCCAUCAGCGC
             
             
AF046996     AUGCGUGGUACAUUUUUGUCCCCGCUGCCUAUCCAUACUGCGGAACUCCUUGCAGCCUGU
HBVAYWMCG    AUGCGUGGAACCUUUCGGGCUCCUCUGCCGAUCCAUACUGCGGAACUCCUAGCCGCUUGU
HHVBFFOU     AUGCGUGGAACCUUUGUGGCUCCUCUGCCGAUCCAUACUGCGGAACUCCUUGCAGCUUGC
HBV131574    AUGCGCGGAACCUUUGUGGCUCCUCUGCCGAUCCAUACAGCGGAACUCCUAGCCGCUUGU
AB014366     AUGCGUGGAACCUUUGUGUCUCCUCUGCCGAUCCAUACUGCGGAACUCCUAGCCGCUUGU
HBV18858     AUGCGUGGAACCUUUGUGGCUCCUCUGCCGAUCCAUACUGCGGAACUCCUAGCAGCUUGU
             
             
AF046996     UUUGCUCGCUGCUGGUCAGGGGCAAAACUCAUCGGCACUGACAACGCUGUUGUGCUGUCU
HBVAYWMCG    UUUGCUCGCAGCAGGUCUGGAGCAAACAUUCUCGGGACGGAUAACUUUGUUGUCCUAUCC
HHVBFFOU     UUCGCUCGCAGCCGGUCUGGAGCAAUCCUCAUCGGCACAGACAAUUCUGUCGUCCUCUCC
HBV131574    UUUGCUCGCAGCAGGUCUGGAGCAAACCUCAUCGGGACUGACAAUUCUGUUGUUCUCUCC
AB014366     UUUGCUCGCAGCAGGUCUGGAGCGAAACUCAUCGGGACUGACAAUUCUGUCGUGCUCUCC
HBV18858     UUUGCUCGCAGCCGGUCUGAGCGAAAACUUAUCGGAACCGACAACUCUGUUGUCCUCUCU
             
             
AF046996     CGGAAGUAUACACACUUCCCAUGGCUGCUAGGCUGUGCUGCUACCUGGAUCCUGAGAGGG
HBVAYWMCG    CGCAAAUAUACAUCGUUUCCAUGGCUGCUAGGCUGUGCUGCCAACUGGAUCCUGAGCGGG
HHVBFFOU     CGGAAGUAUACAUCCUUUCCAUGGCUGCUCGGAUGUGCUGCCAACUGGAUCCUGCGCGGG
HBV131574    CGCAAAUAUACAUCCUUUCCAUGGCUGCUAGGCUGCGCUGCCAACUGGAUCCUGCGCGGG
AB014366     CGCAAGUAUACAUCAUUUCCAUGGCUGCUAGGCUGUGCUGCCAACUGGAUCCUGCGCGGG
HBV18858     CGGAAAUACACCUCUUCUUCAUGGCUGCUAGGGUGUGCUGCCAACUGGAUCCUGCGCGGG
             
             
AF046996     ACGUGCUUUGUUUACGUCCCCUCCAAGCUGAACCCAGCGGACGACCCUUCUCGGGGUUGU
HBVAYWMCG    ACGUCCUUCGUUUACGUCCCGUCGGCGCUGAAUCCAGCGGACGACCCUUCUCGGGGCCGC
HHVBFFOU     ACGUCCUUUGUUUACGUCCCGUCGGCGCUGAAUCCAGCGGACGAACCCUCCCGGGGCCGC
HBV131574    ACGUCCUUUGUUUACGUCCCGUCGGCGCUGAAUCCCGCGGACGACCCCUCUCGGGGCCGC
AB014366     ACGUCCUUUGUUUACGUCCCGUCGGCGCUGAAUCCCGCGGACGACCCCUCCCGGGGCCGC
HBV18858     ACGUCCUUUGUCUACGUCCCGUCGGCGCUGAAUCCCGCGGACGAUCCGUCUCGGGGCCGC
             
             
AF046996     CUCGGCCUGCUGAAACCGCUGCCGCGGCUGCUGUUCCAGCCUUCCACGGGGCGCACCUCU
HBVAYWMCG    UUGGGACUCUCUCGUCCCCUUCUCCGUCUGCCGUUUCGUCCGACCACGGGGCGCACCUCU
HHVBFFOU     UUGGGGCUCUACCGCCCUCUUCUGCGUCUGCCGUUCCAGCCGACCACGGGUCGCACCUCU
HBV131574    UUGGGGCUUUCCCGCCCCCUUCUCCGUCUGCCGUUCCAGCCGAACACGGGGCGCACCUCU
AB014366     UUGGGGCUCUACCGCCCGCUUCUCCGUCUGCCGUACCGACCGACCACGGGGCGCACCUCU
HBV18858     UUUGGGCUCUACCGUCCCCUUCUUCAU---CCGUUCCGGCCGACCACGGGGCGCACCUCU
             
             
AF046996     CUCUACGCGGUCUCCCCUCCUGUGCCUUUUCAUCGGCCGGGCCGUGUGCUCUUCGCUUCA
HBVAYWMCG    CUUUACGCGGACUCCCCGUCUGUGCCUUCUCAUCUGCCGGACCGUGUGCACUUCGCUUCA
HHVBFFOU     CUUUACGCGGACUCCCCGUCUGUUCCUUCUCAUCUGCCGGUCCGUGUGCACUUCGCUUCA
HBV131574    CUUUACGCGGUCUCCCCGUCUGUGCCUUCUCAUCUGCCGGACCGUGUGCACUUCGCUUCA
AB014366     CUUUACGCGGACUCCCCGUCUGUGCCUUCUCAUCUGCCGGACCGUGUGCACUUCGCUUCA
HBV18858     CUUUACGCGGUCUCCCCGUCUGUGCCUUCUCAUCUGCCGGACCGUGUGCACUUCGCUUCA
             
             
AF046996     CCUCUGCAACCUGGAGAUGCAUGGAGACCCCCAUGAACUCU-------------------
HBVAYWMCG    CCUCUGCAC------GUCGCAUGGAGACCACCGUGAACGCCCACCAAUUCU---------
HHVBFFOU     CCUCUGCAC------GUCGCAUGGAGACCACCGUGAACGCCCCCUGGAGUU---------
HBV131574    CCUCUGCAC------GUUGCAUGGAGACCACCGUGAACGCCCCCCGGAGCU---------
AB014366     CCUCUGCAC------GUCGCAUGGAGACCACCGUGAACGCCCGCCGGAACCUGCCCAAGG
HBV18858     CCUCUGCAC------GUCGCAUGGAGACCACCGUGAACGGCCGCCAGGGCC---------
             
             
AF046996     -----GUCACCUGCCUGCGUAAGAGGACCCUUGGACUCCGCACUGCACCACCUACCGUGA
HBVAYWMCG    ---UGCCCAAGGUCUUACAUAAGAGGACUCUUGGACUCUCAGCAAUGUCAACGACCGACC
HHVBFFOU     ---UGCCAACAGUCUUACAUAAGAGGACUAUUGGACUUUCAGGACGGUCAAUGACCUGGA
HBV131574    ---UGCCAAGGGCAUUGCAUAAGAGGACUCUUGGACUUUCGGCAAUGUCAACGACCGAAA
AB014366     UCUUGCCCAAGGUCUUGCAUAAGAGGACUCUUGGACUUUCAGCAAUGUCAACGACCGACC
HBV18858     ---UGCCCAAGGUCUUGCAUAAGAGGACUCUUGGACUCUCAGCAAUGUCAACGACCGACC
             
             
AF046996     UGGAGCAAUACAUCAAAGACUGUUUGUUUGAACAGUGGGAAGAACAAGGGGAGGAGCCUA
HBVAYWMCG    UUGAGGCAUACUUCAAAGACUGUUUGUUUAAAGAGUGGGAGGAGUUGGGGGAGGAGAUUA
HHVBFFOU     UCGAAGAAUACAUCAAAGACUGUGUAUUUAAAGACUGGGAGGAGCUGGGGGAGGAGAUCA
HBV131574    UUGAGACAUACUUCAAAGACUGUGUGUUUAAGGACUGGGAGGAGUUGGGGGAGGAGAUAA
AB014366     UUGAGGCAUACUUCAAAGACUGUGUGUUUACUGAGUGGGAGGAGUUGGGGGAGGAGAUUA
HBV18858     CUGAGGCAUACUUCAAAGACUGUGUGUUCACAUACUGGAGGGAGUUGGGGGCAGAGGGUA
             
             
AF046996     GGUUAAAGGUCUUUGUAUUAGGAGGCUGUAGGCAUAAAUUGGUGGGAACUGCCUCACCAU
HBVAYWMCG    GAUUAAAGUUGUUUGUAUUAGGAGGCUGUAGGCAUAAAUUGGUCUGCGCACCAGCACCAU
HHVBFFOU     GGUUAAAGGUCUUUGUACUAGGAGGCUGUAGGCAUAAAUUGGUCUGCGCACCAGCACCAU
HBV131574    GGUUAAAGGUUUUUGUAAUAGGAGGCUGUAGGCAUAAAUUGGUUUGUUCACCAGCACCAU
AB014366     GGUUAAAGGUCUUUGUACUAGGAGGCUGUAGGCAUAAAUUGGUCUGUUCACCAGCACCAU
HBV18858     GGUUAAAGGUCUUUGUACUAGGAGGCUGUAGGCAUAAAUUGGUCUGUUCACCUGCUCCAU
             
             
AF046996     GCAUC
HBVAYWMCG    GCAAC
HHVBFFOU     GCAAC
HBV131574    GCAAC
AB014366     GCAAC
HBV18858     GCAAC
