# Supplementary material for: Detecting overlapping coding sequences in virus genomes
Source: BMC Bioinformatics. 2006 Feb 16;7:75. doi: 10.1186/1471-2105-7-75 (PMC1395342; doi:10.1186/1471-2105-7-75)
Supplement: Additional File 1 — Archive of the source code. The file sup1.TGZ is an archive of the source code for the current version of MLOGD. Unpack it with tar xvfz supl.TGZ; then see the README file in the MLOGD directory. [file 1471-2105-7-75-S1.TGZ › MLOGD/EXAMPLE/allpairs.txt]

HHVBFFOU     HBV131574   
HBV131574    HBV18858    
HBV18858     AB014366    
AB014366     HBVAYWMCG   
HBVAYWMCG    AF046996    
AF046996     HHVBFFOU
