# Supplementary material for: Detecting overlapping coding sequences in virus genomes
Source: BMC Bioinformatics. 2006 Feb 16;7:75. doi: 10.1186/1471-2105-7-75 (PMC1395342; doi:10.1186/1471-2105-7-75)
Supplement: Additional File 1 — Archive of the source code. The file sup1.TGZ is an archive of the source code for the current version of MLOGD. Unpack it with tar xvfz supl.TGZ; then see the README file in the MLOGD directory. [file 1471-2105-7-75-S1.TGZ › MLOGD/mcsim.cxx]

/*
# Copyright (C) 2005 Andrew E Firth, University of Otago, Dunedin, 
# New Zealand, aef(at)sanger.otago.ac.nz
#
# This program is free software; you can redistribute it and/or modify
# it under the terms of the GNU General Public License (version 2) as
# published by the Free Software Foundation.
#
# This program is distributed in the hope that it will be useful,
# but WITHOUT ANY WARRANTY; without even the implied warranty of
# MERCHANTABILITY or FITNESS FOR A PARTICULAR PURPOSE.  See the
# GNU General Public License for more details.
#
# You should have received a copy of the GNU General Public License
# along with this program; if not, write to the Free Software
# Foundation, Inc., 51 Franklin Street, Fifth Floor, Boston, MA
# 02110-1301, USA.
*/

// Input a sequence and nucleotide, amino acid and codon weight matrices. 
//   Apply random mutations taking into account the weights until required
//   total number of observed or accepted mutations is reached.  Includes
//   non-coding, single-coding or double-coding constraints depending on
//   input CDS files.
// Input seq1, seq2, seq3 are aligned sequences (with gaps as appropriate).
//   Input CDS files and range coords are in seq1 coords (not alignment 
//   coords).  Seq1 is mutated.  Seq2 and seq3 are only used to add gaps (and 
//   ambig nt) to output sequence and to make mask file of where to count muts 
//   towards #obsmuts.
// Ambig nt not allowed in input seq1.
// If wholeseq = 2, mutations are applied to seq1 within the entire input
//   range, but only counted towards #obsmuts if within the alt model CDSs.

#include <iostream>
#include <cmath>
#include <fstream>
#include <cstdlib>
#include <iomanip>
#include <cstring>
using namespace std;
#define maxlength 35000

// Function declarations.
int readsequence(char seq[128], int gsequences[][3], int seqid);
int readorfs(char cpos[128], int codonpos[][2], int length, int circular,
	     int posid);

int main(int argc, char* argv[])
{
  if (2 != argc) {
    cerr << "Aborting: need setup file; use '" << argv[0] << " setupfile'.\n";
    exit(EXIT_FAILURE);
  }

  //---------------------------------------------------------------------------
  // Variable declarations.

  int i, j, k, temp95, lines, timeout, niter, test, norfs;
  int wholeseq, range1, range2, simcount, nsims, model, seed, nseq0; 
  int j1[2], j2[2], j3[2], jcid[2], base, mut, test2, frac, observed, extn;
  int potmut, prev, obscount, acccount, aa2aa[64], degnseq, extn1, extn2;
  int sequences[maxlength+10][2], gsequences[maxlength+10][3], nseq2, nseq3;
  int codonpos[maxlength+10][2], mask[maxlength+10], circular;
  double lambda1, lambda2, max0, sand, x, x1, x2;
  double nuc[4][4], codon[64], score[20][20], weight[64][64], P[4], Q[4][3];
  char aa[20], aa2codon[64], temp, temp2[128], seq_suffix[20];
  char seq1file[128], seq2file[128], seq3file[128], seq_file[128];

  int verbose = 0;
  timeout = 1000000;
  extn = 20;

  //---------------------------------------------------------------------------
  // Setup parameters.

  // Open setup file.
  ifstream setupfile(argv[1]);
  if (!setupfile) {
    cerr << "Aborting: can't find setup file '" << argv[1] << "'.\n";
    exit(EXIT_FAILURE);
  }

  // Read setup parameters.
  setupfile.getline(seq1file, 128, ' ');
  setupfile.ignore(1000, '\n');
  setupfile.getline(seq2file, 128, ' ');
  setupfile.ignore(1000, '\n');
  setupfile.getline(seq3file, 128, ' ');
  setupfile.ignore(1000, '\n');
  setupfile >> wholeseq;
  if (0 == wholeseq || 2 == wholeseq) {
    setupfile >> range1;
    setupfile >> range2;
  }
  setupfile.ignore(1000, '\n');
  setupfile >> model;
  setupfile.ignore(1000, '\n');
  setupfile >> lambda1;
  setupfile >> lambda2;
  setupfile.ignore(1000, '\n');
  setupfile >> frac;
  setupfile.ignore(1000, '\n');
  setupfile >> observed;
  setupfile.ignore(1000, '\n');
  setupfile >> nsims;
  setupfile.ignore(1000, '\n');
  setupfile >> seed;
  setupfile.ignore(1000, '\n');
  setupfile >> circular;
  setupfile.ignore(1000, '\n');
  setupfile.close();

  //---------------------------------------------------------------------------
  // Amino acid, nucleotide and codon weight matrices.

  // Number of lines in 20 x 20 amino acid weight matrix.
  ifstream matrixfile("aa.dat");
  if (!matrixfile) {
    cerr << "\nAborting: can't find file 'aa.dat'.\n";
    exit(EXIT_FAILURE);
  }
  lines = 0;
  while (matrixfile.ignore(1000, '\n')) {
    ++lines;
  }
  matrixfile.clear();
  matrixfile.seekg(0);

  // Read amino acid weight matrix.
  temp = '#';
  while ('#' == temp) {
    matrixfile.get(temp);
    if ('#' == temp) {
      matrixfile.ignore(1000, '\n');
    }
  }
  for (j = 0; j < 20; ++j) {
    matrixfile >> aa[j];
  }
  matrixfile.ignore(1000, '\n');
  for (i = 0; i < 20; ++i) { 
    for (j = 0; j <= i; ++j) {
      matrixfile >> score[i][j];
    }
    matrixfile.ignore(1000, '\n');
  }
  matrixfile.close();  

  // Fill in other half of weight matrix.
  for (i = 0; i < 20; ++i) { 
    for (j = i + 1; j < 20; ++j) {
      score[i][j] = score[j][i];
    }
  }

  // Check no values greater than corresponding values on the diagonal.
  for (i = 0; i < 20; ++i) {
    for (k = 0; k < 20; ++k) {
      if (score[i][k] > score[i][i] || score[i][k] > score[k][k]) {
	cerr << "Aborting: scoring matrix value at " << i+1 << ", " << k+1 
	     << " is greater than value on diagonal.\n";
	exit(EXIT_FAILURE);
      }
    }
  }

  // Divide each _row_ i by the diagonal term.  I.e. the weight for an amino 
  //  acid to be replaced by itself is unity.  (Note that the matrix is no 
  //  longer symetric.)
  for (i = 0; i < 20; ++i) {
    max0 = score[i][i];
    for (k = 0; k < 20; ++k) {
      score[i][k] /= max0;
    }
  }

  // Check no negative values.
  for (i = 0; i < 20; ++i) {
    for (k = 0; k < 20; ++k) {
      if (score[i][k] < 0.) {
	cerr << "Aborting: scoring matrix value at " << i+1 << ", " << k+1 
	     << " is negative.\n";
	exit(EXIT_FAILURE);
      }
    }
  }

  // Read codon to amino acid table.
  ifstream aa2codonfile("aa2codon.dat");
  if (!aa2codonfile) {
    cerr << "\nAborting: can't find file 'aa2codon.dat'.\n";
    exit(EXIT_FAILURE);
  }
  for (i = 0; i < 64; ++i) {
    aa2codonfile.get(aa2codon[i]);
    aa2codonfile.ignore(1000, '\n');
  }
  aa2codonfile.close();

  // Lookup table connecting aa2codon[64] and aa[20] (aa[20] is the 
  //  order in  which the amino acids appear in the weight matrix).
  for (i = 0; i < 64; ++i) {
    aa2aa[i] = 99;                            // for STOP codons
    for (j = 0; j < 20; ++j) {
      if (aa2codon[i] == aa[j]) {
        aa2aa[i] = j;
      }
    }
  }

  // Paste weights into 64 x 64 matrix; set stop codons = 1, 0.  Weight 
  //  is for row i -> column k.
  for (i = 0; i < 64; ++i) {
    for (j = 0; j < 64; ++j) {
      if (99 == aa2aa[i] && 99 == aa2aa[j]) {
        weight[i][j] = 1.;
      } else if (99 == aa2aa[i]) {
        weight[i][j] = 0.;
      } else if (99 == aa2aa[j]) {
        weight[i][j] = 0.;
      } else {
        weight[i][j] = score[aa2aa[i]][aa2aa[j]];
      }
    }
  }

  // Read 'instantaneous' 4 x 4 nucleotide mutation matrix (order is UCAG; 
  //  diagonal terms ignored, scaling unimportant; row i -> column k.)
  ifstream nucfile("nuc.dat");
  if (!nucfile) {
    cerr << "\nAborting: can't find file 'nuc.dat'.\n";
    exit(EXIT_FAILURE);
  }
  for (i = 0; i < 4; ++i) {
    for (k = 0; k < 4; ++k) {
      nucfile >> nuc[i][k];
    }
    nucfile.ignore(1000, '\n');
  }
  nucfile.close();
  for (i = 0; i < 4; ++i) {
    nuc[i][i] = 0.;
  }
  for (i = 0; i < 4; ++i) {
    for (k = 0; k < 4; ++k) {
      if (nuc[i][k] < 0.) {
	cerr << "Aborting: nucleotide matrix value at " << i+1 << ", " << k+1 
	     << " is negative.\n";
	exit(EXIT_FAILURE);
      }
    }
  }

  // Read codon usage table (scaling unimportant; set all values equal if you
  //  don't want to use codon usage weights).
  ifstream codonfile("codon.dat");
  if (!codonfile) {
    cerr << "\nAborting: can't find file 'codon.dat'.\n";
    exit(EXIT_FAILURE);
  }
  for (i = 0; i < 64; ++i) {
    codonfile.getline(temp2, 128, ' ');
    codonfile >> codon[i];
    codonfile.ignore(1000, '\n');
  }
  codonfile.close();
  for (i = 0; i < 64; ++i) {
    if (codon[i] < 0.) {
      cerr << "Aborting: codon usage table value at " << i+1 
	   << " is negative.\n";
      exit(EXIT_FAILURE);
    }
  }

  // Scale so that maximum codon usage value is unity.
  max0 = 0.;
  for (i = 0; i < 64; ++i) {
    if (codon[i] > max0) {
      max0 = codon[i];
    }
  }
  for (i = 0; i < 64; ++i) {
    codon[i] /= max0;
  }

  // Apply codon usage weighting to weight matrix.
  for (i = 0; i < 64; ++i) {
    for (j = 0; j < 64; ++j) {
      weight[i][j] *= codon[j];
    }
  }

  // Check no values > 1.
  for (i = 0; i < 64; ++i) {
    for (k = 0; k < 64; ++k) {
      if (weight[i][k] > 1.) {
	cerr << "Aborting: weight matrix value at " << i+1 << ", " << k+1 
	     << " is greater than unity.\n";
	exit(EXIT_FAILURE);
      }
    }
  }

  // P(a given ? mutates to a different nucleotide), where ? = A, C, G or T.
  P[0] = nuc[0][1] + nuc[0][2] + nuc[0][3];
  P[1] = nuc[1][0] + nuc[1][2] + nuc[1][3];
  P[2] = nuc[2][0] + nuc[2][1] + nuc[2][3];
  P[3] = nuc[3][0] + nuc[3][1] + nuc[3][2];

  // Normalization value (so that maximum value = 1).
  max0 = P[0];
  if (P[1] > max0) {max0 = P[1];}
  if (P[2] > max0) {max0 = P[2];}
  if (P[3] > max0) {max0 = P[3];}

  // P(a given ? mutates to a given nucleotide) (limits).
  Q[0][1] = nuc[0][1] / max0;
  Q[0][2] = (nuc[0][1] + nuc[0][2]) / max0;
  Q[0][3] = P[0] / max0;
  Q[1][1] = nuc[1][0] / max0;
  Q[1][2] = (nuc[1][0] + nuc[1][2]) / max0;
  Q[1][3] = P[1] / max0;
  Q[2][1] = nuc[2][0] / max0;
  Q[2][2] = (nuc[2][0] + nuc[2][1]) / max0;
  Q[2][3] = P[2] / max0;
  Q[3][1] = nuc[3][0] / max0;
  Q[3][2] = (nuc[3][0] + nuc[3][1]) / max0;
  Q[3][3] = P[3] / max0;

  if (verbose) {
    cout << "Relative mutation frequencies:\n   Ptm = " << Q[0][3] 
	 << ", Pcm = " << Q[1][3] << ", Pam = " << Q[2][3] << ", Pgm = " 
	 << Q[3][3] << "\n";
    for (i = 0; i < 4; ++i) {
      cout << "   " << Q[i][1] << " " << Q[i][2] << " " << Q[i][3] << "\n";
    }
  }

  //---------------------------------------------------------------------------
  // Miscellaneous stuff.

  // Check model.
  if (0 != model && 1 != model) {
    cerr << "\nRequire model = 0 or 1.\n";
    exit(EXIT_FAILURE);
  }

  // Check required number of Monte Carlo simulations.
  if (nsims <= 0) {
    cerr << "\nRequire number of simulations > 0.  Adjusting to 1.\n";
    nsims = 1;
  } else {
    if (verbose) {
      cout << "Number of simulations = "  << nsims << ".\n";
    }
  }

  // Check random seed.
  if (seed < 0) {
    seed = -seed;             
  }
  if (0 == seed) {
    seed = 1;             
  }
  srand(seed);
  if (verbose) {
    cout << "Random seed = "  << seed << ".\n";
  }

  // Check timeout (maximum number of mutation attempts).
  if (timeout < 1) {
    timeout = 1;             
  }

  // Check range extension (in case of cross-talk into neighbouring regions).
  if (extn < 0) {
    extn = 0;             
  }

  //---------------------------------------------------------------------------
  // Read initial sequence pair (aligned - i.e. with appropriate gaps).  
  //   Mutations are applied to seq1.  Seq2 and seq3 are only used for 
  //   positions of extra gaps (and ambig nt).

  nseq0 = readsequence(seq1file, gsequences, 0);
  if (verbose) {
    cout << "Read " << seq1file << ", length = " << nseq0 << ".\n";
  }
  nseq2 = readsequence(seq2file, gsequences, 1);
  if (verbose) {
    cout << "Read " << seq2file << ", length = " << nseq2 << ".\n";
  }
  nseq3 = readsequence(seq3file, gsequences, 2);
  if (verbose) {
    cout << "Read " << seq3file << ", length = " << nseq3 << ".\n";
  }
  if (nseq2 != nseq0 || nseq3 != nseq0) {
    cerr << "Aborting: gapped sequences of differing length.\n";
    exit(EXIT_FAILURE);
  }

  //---------------------------------------------------------------------------
  // Degap seq1 and make mask file of gaps and ambig nt in seq2 and seq3 
  //   (in degapped seq1 coords).

  degnseq = 0;                      // degapped seq1 length
  for (i = 0; i < nseq0; ++i) {
    if (5 == gsequences[i][0]) {    // ambig nt in seq1
      cerr << "\nDetected an ambiguous nt code in the reference sequence.\n";
      cerr << "Can't run Monte Carlo simulations in this situation.\n";
      exit(EXIT_FAILURE);
    }
    if (9 != gsequences[i][0]) {    // not a gap in seq1
      sequences[degnseq][0] = gsequences[i][0];
      if (9 != gsequences[i][1] && 9 != gsequences[i][2] && 
	  5 != gsequences[i][1] && 5 != gsequences[i][2]) {
	mask[degnseq] = 1;  // neither a gap nor ambig nt in both seq2 and seq3
      } else {
	mask[degnseq] = 0;  // a gap or ambig nt in either seq2 or seq3
      }
      ++degnseq;
    }
  }
  if (verbose) {
    cout << "Degapped sequences. Seq1 length = " << degnseq << ".\n";
  }

  //---------------------------------------------------------------------------
  // Codon position files (for degapped seq1).  For each nucleotide position:
  //   0 = non-coding; 1/2/3 = 1st/2nd/3rd positions in a forward read 
  //   direction codon; 4/5/6 = 1st/2nd/3rd positions in a reverse 
  //   (complementary strand) read direction codon.  codonpos[][0] gives null 
  //   model. codonpos[][1] gives alternative model.  codonpos[][0] + 
  //   codonpos[][1] may be non-coding, single-coding (in null or alternative),
  //   double-coding or a mixture, depending on sequence position.  Programme 
  //   does MC sims for null model if model = 0 and for alternative model if 
  //   model = 1.

  norfs = readorfs("orfs.1", codonpos, degnseq, circular, 0);
  if (verbose) {
    cout << "Read 'orfs.1', containing " << norfs << " ORFs.\n";
  }
  norfs = readorfs("orfs.2", codonpos, degnseq, circular, 1);
  if (verbose) {
    cout << "Read 'orfs.2', containing " << norfs << " ORFs.\n";
  }

  //---------------------------------------------------------------------------
  // If using 'Only use nt within query CDS(s)', mask all nt that are not
  //   annotated as CDSs in the alternate model.
  if (2 == wholeseq) {
    for (i = 0; i < degnseq; ++i) {
      if (0 == codonpos[i][1]) { 
	mask[i] = 0;  // non-coding in alt model
      }
    }
  }

  //---------------------------------------------------------------------------
  // Find range boundaries (in degapped seq1).

  if (0 == wholeseq || 2 == wholeseq) {
    range1 -= 1; range2 -= 1; // since indices start at 0
    if (range1 > range2) {    // make range1 < range2
      temp95 = range1;
      range1 = range2;
      range2 = temp95;
    }
    if (range2 > degnseq - 1) {
      range2 = degnseq - 1;
    }
    if (range1 < 0) {
      range1 = 0;
    }
    extn1 = range1 - extn;
    extn2 = range2 + extn;
    if (extn2 > degnseq - 1) {
      if (circular && 2 == wholeseq) {
	range1 = 0;
	range2 = degnseq - 1;
	extn1 = 0;
	extn2 = degnseq - 1;
      } else {
	extn2 = degnseq - 1;
      }
    }
    if (extn1 < 0) {
      if (circular && 2 == wholeseq) {
	range1 = 0;
	range2 = degnseq - 1;
	extn1 = 0;
	extn2 = degnseq - 1;
      } else {
	extn1 = 0;
      }
    }
  } else {                    // whole sequence
    range1 = 0;
    range2 = degnseq - 1;
    extn1 = 0;
    extn2 = degnseq - 1;
  }

  //---------------------------------------------------------------------------
  // Find range x1-x2 for number of nucleotide mutations (set lambda1 = lambda2
  //  in the setupfile to fix the number of mutations).

  // Number of countable sites (within range1-range2 and not gapped in either 
  //  sequence).
  potmut = 0;
  for (base = range1; base <= range2; ++base) {
    if (mask[base]) {
      potmut += 1;
    }
  }
  if (verbose) {
    cout << "\nNumber of countable mutable sites = " << potmut << ".\n";
  }

  if (lambda1 <= 0.0) {
    cerr << "\nRequire number of mutations >= 0.  Adjusting lambda1 to 0.\n";
    lambda1 = 0;
  }
  if (lambda2 <= 0.0) {
    cerr << "\nRequire number of mutations >= 0.  Adjusting lambda2 to 0.\n";
    lambda2 = 0;
  }
  if (frac) {   // lambda1, lambda2 are mutations/nucleotide
    x1 = float(potmut) * lambda1;
    x2 = float(potmut) * lambda2;
  } else {      // lambda1, lambda2 are total number of mutations
    x1 = lambda1;
    x2 = lambda2;
  }
  if (verbose) {
    cout << "\nx1 = " << x1 << ", x2 = " << x2 << "\n";
  }

  //---------------------------------------------------------------------------
  // Apply random mutations.

  if (verbose) {
    cout << "\nProducing Monte Carlo simulated sequences.\n\n";
  }

  // For each simulation, select total number of accepted/observed point 
  // nucleotide mutations (linear random number in x1-x2 range).
  //   For each mutation,
  //     Randomly pick a nucleotide in the sequence.
  //     Randomly decide what it mutates to, weighting probabilities by 4 x 4
  //     nucleotide matrix.
  //     Check acceptability of amino acid substitution(s) if applicable.
  //   End.
  // End.

  // Note the number of observed mutations may be fewer than the number of 
  //   accepted mutations if you get more than one mutation in the same place.
  // Note mutations only applied within region range1-extn to range2+extn and
  //   only counted towards the total number if in region range1 to range2 and
  //   not gapped in either seq 1 or seq 2.

  for (simcount = 1; simcount <= nsims; ++simcount) {

    // Re-initialize simulated sequence.
    for (i = 0; i < degnseq; ++i) {
      sequences[i][1] = sequences[i][0];
    }

    // Choose random number of mutations between x1 and x2.
    sand = float(rand())/float(RAND_MAX);
    x = x1 + sand * (x2 - x1);

    obscount = 0;  // number of observable mutations
    acccount = 0;  // number of accepted mutations
    niter = 0;     // for timeout

    // Step through point mutations.
    for (i = 0; i < int(x); ) {

      test = 1;  // always true, has to exit following loops via break 

      while (test) {  

	// Decide which nucleotide mutates.
	sand = float(rand())/float(RAND_MAX);
	base = extn1 + int(float(extn2 - extn1 + 1) * sand); // apply mutations
	// within extn1--extn2, but only count as observed if in range1--range2
	niter += 1;  // for timeout
	if (niter >= timeout) {
	  break;
	}

	// Check whether it mutates and what to. The following allows for the
	//  possibility that not all bases ACGT have equal probability of 
	//  mutating to a different base.  Keeps going through the while loop
	//  until it finds a successful mutation.	
	sand = float(rand())/float(RAND_MAX);
	if (0 == sequences[base][1]) {
	  if (sand > 0. && sand <= Q[0][1]) {mut = 1; break;}
	  else if (sand > Q[0][1] && sand <= Q[0][2]) {mut = 2; break;}
	  else if (sand > Q[0][2] && sand <= Q[0][3]) {mut = 3; break;}
	} else if (1 == sequences[base][1]) {
	  if (sand > 0. && sand <= Q[1][1]) {mut = 0; break;}
	  else if (sand > Q[1][1] && sand <= Q[1][2]) {mut = 2; break;}
	  else if (sand > Q[1][2] && sand <= Q[1][3]) {mut = 3; break;}
	} else if (2 == sequences[base][1]) {
	  if (sand > 0. && sand <= Q[2][1]) {mut = 0; break;}
	  else if (sand > Q[2][1] && sand <= Q[2][2]) {mut = 1; break;}
	  else if (sand > Q[2][2] && sand <= Q[2][3]) {mut = 3; break;}
	} else if (3 == sequences[base][1]) {
	  if (sand > 0. && sand <= Q[3][1]) {mut = 0; break;}
	  else if (sand > Q[3][1] && sand <= Q[3][2]) {mut = 1; break;}
	  else if (sand > Q[3][2] && sand <= Q[3][3]) {mut = 2; break;}
	} else {
	  cerr << "Can't get here! (003)\n";
	  exit(EXIT_FAILURE);
	}

      } // exits while loop with nuc at position 'base' mutates to 'mut'.

      if (niter >= timeout) {
	break; // don't apply any more mutations
      }

      // Check acceptability of amino acid substitution(s) relative to 
      //  initial seq 1.
      test2 = 1;            // flag for accepted (if != 0)

      if ((0 == codonpos[base][0] && 0 == model) ||
	  (0 == codonpos[base][0] && 0 == codonpos[base][1] && 1 == model)) {
	test2 = 1;      // use non-coding model - no further weights applied
    
      } else {                            // single or double coding model

	if (0 != codonpos[base][0]) {     // coding in pos.1
	  // Find the original/previous frame 1 codons in seq1 and sim seq.
	  // Note (x+degnseq)%degnseq, maps 0 <= x <= degnseq-1 -> x;
	  //   -1,-2 -> degnseq-1,degnseq-2; degnseq,degnseq+1 -> 0,1.
	  //   OK to use this for both circular and non-circular, since if
	  //   it is not circular then you shouldn't reference outside 
	  //   0 <= x <= degnseq-1, and if by mistake you do, then this stops
	  //   you seg-faulting.
	  for (k = 0; k < 2; ++k) {
	    if (1 == codonpos[base][0]) {
	      j1[k] = sequences[(base+degnseq)%degnseq][k];
	      j2[k] = sequences[(base+1+degnseq)%degnseq][k];
	      j3[k] = sequences[(base+2+degnseq)%degnseq][k];
	    } else if (2 == codonpos[base][0]) {
	      j1[k] = sequences[(base-1+degnseq)%degnseq][k];
	      j2[k] = sequences[(base+degnseq)%degnseq][k];
	      j3[k] = sequences[(base+1+degnseq)%degnseq][k];
	    } else if (3 == codonpos[base][0]) {
	      j1[k] = sequences[(base-2+degnseq)%degnseq][k];
	      j2[k] = sequences[(base-1+degnseq)%degnseq][k];
	      j3[k] = sequences[(base+degnseq)%degnseq][k];
	    } else if (6 == codonpos[base][0]) {
	      j3[k] = (sequences[(base+degnseq)%degnseq][k] + 2) % 4;
	      j2[k] = (sequences[(base+1+degnseq)%degnseq][k] + 2) % 4;
	      j1[k] = (sequences[(base+2+degnseq)%degnseq][k] + 2) % 4;
	    } else if (5 == codonpos[base][0]) {
	      j3[k] = (sequences[(base-1+degnseq)%degnseq][k] + 2) % 4;
	      j2[k] = (sequences[(base+degnseq)%degnseq][k] + 2) % 4;
	      j1[k] = (sequences[(base+1+degnseq)%degnseq][k] + 2) % 4;
	    } else if (4 == codonpos[base][0]) {
	      j3[k] = (sequences[(base-2+degnseq)%degnseq][k] + 2) % 4;
	      j2[k] = (sequences[(base-1+degnseq)%degnseq][k] + 2) % 4;
	      j1[k] = (sequences[(base+degnseq)%degnseq][k] + 2) % 4;
	    } else {
	      cerr << "Can't get here! (006)\n";
	      exit(EXIT_FAILURE); 
	    }
	  }
	  if (1 == codonpos[base][0]) {    // find the new codon in sim seq
	    j1[1] = mut;
	  } else if (2 == codonpos[base][0]) {
	    j2[1] = mut;
	  } else if (3 == codonpos[base][0]) {
	    j3[1] = mut;
	  } else if (6 == codonpos[base][0]) {
	    j3[1] = (mut + 2) % 4;
	  } else if (5 == codonpos[base][0]) {
	    j2[1] = (mut + 2) % 4;
	  } else if (4 == codonpos[base][0]) {
	    j1[1] = (mut + 2) % 4;
	  } else {
	    cerr << "Can't get here! (009)\n";
	    exit(EXIT_FAILURE); 
	  }
	  for (k = 0; k < 2; ++k) {
	    jcid[k] = 16 * j1[k] + 4 * j2[k] + j3[k];
	  }
	  sand = float(rand())/float(RAND_MAX);
	  if (sand >= weight[jcid[0]][jcid[1]]) {    // rejected
	    test2 = 0;
	  }
	}

	if (0 != codonpos[base][1] && 1 == model) {    // coding in pos.2
	  // Find the original/previous frame 2 codons in seq 1 and sim seq.
	  for (k = 0; k < 2; ++k) {
	    if (1 == codonpos[base][1]) {
	      j1[k] = sequences[(base+degnseq)%degnseq][k];
	      j2[k] = sequences[(base+1+degnseq)%degnseq][k];
	      j3[k] = sequences[(base+2+degnseq)%degnseq][k];
	    } else if (2 == codonpos[base][1]) {
	      j1[k] = sequences[(base-1+degnseq)%degnseq][k];
	      j2[k] = sequences[(base+degnseq)%degnseq][k];
	      j3[k] = sequences[(base+1+degnseq)%degnseq][k];
	    } else if (3 == codonpos[base][1]) {
	      j1[k] = sequences[(base-2+degnseq)%degnseq][k];
	      j2[k] = sequences[(base-1+degnseq)%degnseq][k];
	      j3[k] = sequences[(base+degnseq)%degnseq][k];
	    } else if (6 == codonpos[base][1]) {
	      j3[k] = (sequences[(base+degnseq)%degnseq][k] + 2) % 4;
	      j2[k] = (sequences[(base+1+degnseq)%degnseq][k] + 2) % 4;
	      j1[k] = (sequences[(base+2+degnseq)%degnseq][k] + 2) % 4;
	    } else if (5 == codonpos[base][1]) {
	      j3[k] = (sequences[(base-1+degnseq)%degnseq][k] + 2) % 4;
	      j2[k] = (sequences[(base+degnseq)%degnseq][k] + 2) % 4;
	      j1[k] = (sequences[(base+1+degnseq)%degnseq][k] + 2) % 4;
	    } else if (4 == codonpos[base][1]) {
	      j3[k] = (sequences[(base-2+degnseq)%degnseq][k] + 2) % 4;
	      j2[k] = (sequences[(base-1+degnseq)%degnseq][k] + 2) % 4;
	      j1[k] = (sequences[(base+degnseq)%degnseq][k] + 2) % 4;
	    } else {
	      cerr << "Can't get here! (007)\n";
	      exit(EXIT_FAILURE); 
	    }
	  }
	  if (1 == codonpos[base][1]) {    
	    j1[1] = mut;
	  } else if (2 == codonpos[base][1]) {
	    j2[1] = mut;
	  } else if (3 == codonpos[base][1]) {
	    j3[1] = mut;
	  } else if (6 == codonpos[base][1]) {
	    j3[1] = (mut + 2) % 4;
	  } else if (5 == codonpos[base][1]) {
	    j2[1] = (mut + 2) % 4;
	  } else if (4 == codonpos[base][1]) {
	    j1[1] = (mut + 2) % 4;
	  } else {
	    cerr << "Can't get here! (010)\n";
	    exit(EXIT_FAILURE); 
	  }
	  for (k = 0; k < 2; ++k) {
	    jcid[k] = 16 * j1[k] + 4 * j2[k] + j3[k];
	  }
	  sand = float(rand())/float(RAND_MAX);
	  if (sand >= weight[jcid[0]][jcid[1]]) {
	    test2 = 0;                         // rejected
	  }
	}

      }  // close if/else for non-coding versus single/double-coding

      // Apply mutation before going to next point mutation.
      if (1 == test2) {
	prev = sequences[base][1];
	sequences[base][1] = mut;

	// Count accepted and observed mutations (provided not gapped in 
	//  seq1 or seq2 and in range range1--range2).
	if (mask[base] && base >= range1 && base <= range2) {
	  acccount += 1;
	  if (sequences[base][1] != sequences[base][0] && 
	      prev == sequences[base][0]) {
	    obscount += 1;
	  }
	  if (sequences[base][1] == sequences[base][0] && 
	      prev != sequences[base][0]) {
	    obscount -= 1;
	  }
	  if (observed) {   // count observed mutations
	    i = obscount;
	  } else {
	    i = acccount;   // count accepted mutations
	  }
	}
      } // finish applying mutation

    } // finish loop over point mutations

    if (niter >= timeout) {
      cerr << "Warning: failed to reach requested number of mutations; "
	   << "sequence: " << simcount << ".\n";
    }

    // Write out simulated sequence.
    ofstream temp_fghjys("temp.fghjys");
    temp_fghjys << "." << simcount << "\n";
    temp_fghjys.close();
    ifstream temp_fghjyt("temp.fghjys");
    temp_fghjyt.getline(seq_suffix, 20, '\n');
    temp_fghjyt.close();
    strcpy(seq_file, "mcseq");
    strcat(seq_file, seq_suffix);
    ofstream sequencen(seq_file);
    if (!sequencen) {
      cerr << "Aborting: failed to open output file '" << seq_file << "'.\n";
      exit(EXIT_FAILURE);
    }
    sequencen << ">Simulation " << simcount << ": " << acccount << " " 
	      << obscount << " " << niter;
    j = 0;
    for (i = 0; i < nseq0; ++i) {
      if (0 == i % 60) {
	sequencen << "\n";
      }
      if (9 == gsequences[i][0]) {        // seq1 gap
	sequencen << "-";
      } else if (9 == gsequences[i][1] || 9 == gsequences[i][2] ||
		 5 == gsequences[i][1] || 5 == gsequences[i][2]) { 
	// not a seq1 but seq2 or seq3 gap or ambig nt 
	sequencen << "-";
	j++;
      } else {                            // not gap or ambig nt
	if (0 == sequences[j][1]) {
	  sequencen << "U";
	} else if (1 == sequences[j][1]) {
	  sequencen << "C";
	} else if (2 == sequences[j][1]) {
	  sequencen << "A";
	} else if (3 == sequences[j][1]) {
	  sequencen << "G";
	} else {
	  cerr << "Can't get here! (004)\n";
	  exit(EXIT_FAILURE);
	}
	j++;
      }
    }
    sequencen << "\n";
    sequencen.close();

  } // finish loop over simulated sequences

}

//-----------------------------------------------------------------------------

int readsequence(char seq[128], int gsequences[][3], int seqid)

{
  int i, nlines, nseq;
  char seqline[1000], inputseq[maxlength+10];

  ifstream sequence(seq);
  if (!sequence) {
    cerr << "Aborting: can't find file '" << seq << "'.\n";
    exit(EXIT_FAILURE);
  }
  nlines = -1;
  while (sequence.ignore(1000, '\n')) {
    ++nlines;
  }
  sequence.clear();
  sequence.seekg(0);
  sequence.ignore(1000, '\n');
  for (i = 0; i < nlines; ++i) {
    sequence.getline(seqline, 1000, '\n');
    if (0 == i) {
      strcpy(inputseq, seqline);
    } else {
      strcat(inputseq, seqline);
    }
  }
  sequence.close();
  for (i = 0; ; ++i) {
    if (inputseq[i] == 'U' || inputseq[i] == 'u') {
      gsequences[i][seqid] = 0;
    } else if (inputseq[i] == 'T' || inputseq[i] == 't') {
      gsequences[i][seqid] = 0;
    } else if (inputseq[i] == 'C' || inputseq[i] == 'c') {
      gsequences[i][seqid] = 1;
    } else if (inputseq[i] == 'A' || inputseq[i] == 'a') {
      gsequences[i][seqid] = 2;
    } else if (inputseq[i] == 'G' || inputseq[i] == 'g') {
      gsequences[i][seqid] = 3;
    } else if (inputseq[i] == '-' || inputseq[i] == '.') {
      gsequences[i][seqid] = 9;
    } else if (inputseq[i] == '\0') {      
      nseq = i;
      break;
    } else {
      if (inputseq[i] == 'M' || inputseq[i] == 'm' ||
	  inputseq[i] == 'R' || inputseq[i] == 'r' ||
	  inputseq[i] == 'W' || inputseq[i] == 'w' ||
	  inputseq[i] == 'V' || inputseq[i] == 'v' ||
	  inputseq[i] == 'H' || inputseq[i] == 'h' ||
	  inputseq[i] == 'D' || inputseq[i] == 'd' ||
	  inputseq[i] == 'B' || inputseq[i] == 'b' ||
	  inputseq[i] == 'S' || inputseq[i] == 's' ||
	  inputseq[i] == 'Y' || inputseq[i] == 'y' ||
	  inputseq[i] == 'K' || inputseq[i] == 'k' ||
	  inputseq[i] == 'N' || inputseq[i] == 'n' ||
	  inputseq[i] == 'X' || inputseq[i] == 'x') {
	gsequences[i][seqid] = 5; // ambiguous nt
	cerr << "Warning: sequence " << seq << ", ambiguous nt '" 
	     << inputseq[i] << "', at " << i+1 << ".\n";
      } else {
	cerr << "Aborting: sequence " << seq << ", unknown nucleotide '" 
	     << inputseq[i] << "', at " << i+1 << ".\n";
	exit(EXIT_FAILURE);
      }
    }
  }
  return(nseq);
  
}

//-----------------------------------------------------------------------------
// Note that if there are overlapping ORFs in the same frame (e.g. alternative 
//   start points) then only one is counted at any nt.
// Note that if there are overlapping ORFs in different frames, then only the
//   first one is counted in the overlap regions.

int readorfs(char cpos[128], int codonpos[][2], int length, int circular, 
 int posid)

{  

  int i, j, k, orf1, orf2, nseg, count, norfs, test;

  test = 1; // for warning message for overlapping ORFs 

  for (i = 0; i < length; ++i) {
    codonpos[i][posid] = 0;
  }

  // Work through ORF list.
  ifstream orffile(cpos);
  if (!orffile) {
    cerr << "Aborting: can't find file '" << cpos << "'.\n";
    exit(EXIT_FAILURE);
  }
  norfs = -1;
  while (orffile.ignore(1000, '\n')) {
    ++norfs;
  }
  orffile.clear();
  orffile.seekg(0);

  for (i = 0; i < norfs; ++i) {
    count = 0;
    orffile >> nseg;
    nseg /= 2;
    for (k = 0; k < nseg; ++k) {
      orffile >> orf1;
      orffile >> orf2;
      if (orf1<1||orf2<1||orf1>length||orf2>length) {
	cerr << "Aborting: ORF " << i+1 << " in " << cpos
	     << ", endpoints outside sequence range.\n";
	exit(EXIT_FAILURE);
      }

      // Since arrays start at 0 rather than 1.
      orf1--;
      orf2--;

      // Enter 1,2,3 (forward) or 4,5,6 (reverse) into codonpos[][]
      if (orf1 < orf2) { // forward frame
	for (j = orf1; j <= orf2; ++j) {
	  // blank codons overlapping joins except for circular genomes
	  if (!((j==orf2&&count+1!=3)||(j==orf2-1&&count+1==1)||
		(j==orf1&&count+1!=1)||(j==orf1+1&&count+1==3))||
	      (circular&&(j==length-1||j==length-2||j==0||j==1))){
	    if (0 == codonpos[j][posid]) {
	      codonpos[j][posid] = count+1;
	    } else {
	      if (test) {
		cerr << "Warning: " << cpos << " has overlapping ORFs. "
		     << "Only the first will be used in overlap regions.\n";
		test = 0;
	      }
	    }
	  }
	  count = (count+1)%3;
	}
      } else { // reverse frame
	for (j = orf1; j >= orf2; --j) {
	  // blank codons overlapping joins except for circular genomes
	  if (!((j==orf2&&count+1!=3)||(j==orf2+1&&count+1==1)||
		(j==orf1&&count+1!=1)||(j==orf1-1&&count+1==3))||
	      (circular&&(j==length-1||j==length-2||j==0||j==1))){
	    if (0 == codonpos[j][posid]) {
	      codonpos[j][posid] = count+4;
	    } else {
	      if (test) {
		cerr << "Warning: " << cpos << " has overlapping ORFs. "
		     << "Only the first will be used in overlap regions.\n";
		test = 0;
	      }
	    } 
	  }
	  count = (count+1)%3;
	}
      }
    }
    if (0 != count%3) {
      cerr << "Warning: number of nucleotides in ORF " << i+1 << " in " 
	   << cpos << " not a multiple of 3.\n";
    }  
    orffile.ignore(1000, '\n');
  }
  orffile.close();

  return(norfs);

}
