# Supplementary material for: Detecting overlapping coding sequences in virus genomes
Source: BMC Bioinformatics. 2006 Feb 16;7:75. doi: 10.1186/1471-2105-7-75 (PMC1395342; doi:10.1186/1471-2105-7-75)
Supplement: Additional File 1 — Archive of the source code. The file sup1.TGZ is an archive of the source code for the current version of MLOGD. Unpack it with tar xvfz supl.TGZ; then see the README file in the MLOGD directory. [file 1471-2105-7-75-S1.TGZ › MLOGD/minmax.cxx]

/*
# Copyright (C) 2005 Andrew E Firth, University of Otago, Dunedin, 
# New Zealand, aef(at)sanger.otago.ac.nz
#
# This program is free software; you can redistribute it and/or modify
# it under the terms of the GNU General Public License (version 2) as
# published by the Free Software Foundation.
#
# This program is distributed in the hope that it will be useful,
# but WITHOUT ANY WARRANTY; without even the implied warranty of
# MERCHANTABILITY or FITNESS FOR A PARTICULAR PURPOSE.  See the
# GNU General Public License for more details.
#
# You should have received a copy of the GNU General Public License
# along with this program; if not, write to the Free Software
# Foundation, Inc., 51 Franklin Street, Fifth Floor, Boston, MA
# 02110-1301, USA.
*/

#include <iostream>
#include <cmath>
#include <fstream>
#include <cstdlib>
#include <iomanip>
#include <cstring>
using namespace std;

int main(int argc, char* argv[])
{
  if (2 != argc) {
    cerr << "Usage: '" << argv[0] << " file_name'.\n";
    exit(EXIT_FAILURE);
  }

  int i, nlines;
  double min, max, temp;

  ifstream infile(argv[1]);
  if (!infile) {
    cerr << "Aborting: can't find file '" << argv[1] << "'.\n";
    exit(EXIT_FAILURE);
  }
  nlines = -1;
  while (infile.ignore(1000, '\n')) {
    ++nlines;
  }
  infile.clear();
  infile.seekg(0);

  if (0 == nlines) {
    cerr << "Aborting: file '" << argv[1] << "' is empty.\n";
    exit(EXIT_FAILURE);
  }

  infile >> temp;
  min = temp;
  max = temp;

  for (i = 1; i < nlines; ++i) {
    infile >> temp;
    if (min > temp) { min = temp; }    
    if (max < temp) { max = temp; }
  }

  cout << min << " " << max << "\n";

}
