# Supplementary material for: Detecting overlapping coding sequences in virus genomes
Source: BMC Bioinformatics. 2006 Feb 16;7:75. doi: 10.1186/1471-2105-7-75 (PMC1395342; doi:10.1186/1471-2105-7-75)
Supplement: Additional File 1 — Archive of the source code. The file sup1.TGZ is an archive of the source code for the current version of MLOGD. Unpack it with tar xvfz supl.TGZ; then see the README file in the MLOGD directory. [file 1471-2105-7-75-S1.TGZ › MLOGD/SCRIPTS/sixframe.R]

#kkk4gaps  <- read.table("gappos",col.names=c("V1","V2"))
#kkk5lambda <- read.table("tree.lambda",col.names=c("V1","V2"))
#jjj1mlep0 <- read.table("mle2.p.0",col.names=c("V1","V2","V3","V4","V5"))
#jjj2mlep1 <- read.table("mle2.p.1",col.names=c("V1","V2","V3","V4","V5"))
#jjj3mlep2 <- read.table("mle2.p.2",col.names=c("V1","V2","V3","V4","V5"))
#jjj4mlem0 <- read.table("mle2.m.0",col.names=c("V1","V2","V3","V4","V5"))
#jjj5mlem1 <- read.table("mle2.m.1",col.names=c("V1","V2","V3","V4","V5"))
#jjj6mlem2 <- read.table("mle2.m.2",col.names=c("V1","V2","V3","V4","V5"))
#ppp1stpp0 <- read.table("stoppos.p.0",col.names=c("V1","V2"))
#ppp2stpp1 <- read.table("stoppos.p.1",col.names=c("V1","V2"))
#ppp3stpp2 <- read.table("stoppos.p.2",col.names=c("V1","V2"))
#ppp4stpm0 <- read.table("stoppos.m.0",col.names=c("V1","V2"))
#ppp5stpm1 <- read.table("stoppos.m.1",col.names=c("V1","V2"))
#ppp6stpm2 <- read.table("stoppos.m.2",col.names=c("V1","V2"))

#------------------------------------------------------------------------------

postscript("sixframe.eps",horizontal=TRUE,onefile=FALSE,height=12,width=9)

layout(matrix(c(1,2,3,4,5,6,7,8,9,10,11,12,10,13,14,10,15,16,10,17,18,10,19,20,10,21,22,23,24,25,26,27,28,29,30,31), 12, 3, byrow = TRUE), c(0.11,1,0.2), c(0.4,1,1,0.6,0.6,0.6,0.6,0.6,0.6,0.2,0.4,0.45))

y <- c(0,1)
sc1 = 0.5*(yyy2max-yyy2min)/nnn
sc2 = yyy2min-0.5*(yyy2max-yyy2min)
y2 <- c(sc2,yyy2max)
x <- c(bbb1,bbb2)
temp <- c(0,1)
abc1 = 0.9

par(mar=c(0,0,0,0))
plot(temp,temp,type="n",xaxt="n",yaxt="n",ylab="",xlab="",axes=FALSE)

par(mar=c(0,0,0,0))
plot(temp,temp,type="n",xaxt="n",yaxt="n",ylab="",xlab="",axes=FALSE)
text(0.5,0.75,labels="%ggg% (ddd); mean muts per column over tree = ttt",cex=1.7,adj=0.5)
text(0.5,0.25,labels="(window size: www codons; step size: lll codons)",cex=1.4,adj=0.5)
par(mar=c(0,0,0,0))
plot(temp,temp,type="n",xaxt="n",yaxt="n",ylab="",xlab="",axes=FALSE)
text(0.0,0.2,labels="sequences",adj=0.0,cex=1)

par(mar=c(0,0,0,0))
plot(temp,temp,type="n",xaxt="n",yaxt="n",ylab="",xlab="",axes=FALSE)
text(0.5,0.65,labels="gaps",cex=1.2,adj=0.5)
rect(c(0.4),c(0.45),c(0.6),c(0.55),col="green",border="green")

par(mar=c(0,0,0,0))
plot(temp,temp,type="n",xlab="",ylab="",xaxt="n",yaxt="n",xlim=x,ylim=y)
#kkk4arrows(gaps$V2,(gaps$V1-0.2)/nnn,gaps$V2,(gaps$V1-0.8)/nnn,length=0,angle=90,col="green")
#kkk0grid(ny=NA,col="black",lwd=1,lty="dashed")

c1 <- c(sss1)
c2 <- c(sss2)
par(mar=c(0,0,0,0))
plot(temp,temp,type="n",xaxt="n",yaxt="n",ylab="",xlab="",axes=FALSE)
text(0,c1,labels=c2,cex=1,adj=0.0)
text(0,0.5/nnn,labels="%sss%",cex=1,adj=0.0)

par(mar=c(0,0,0,0))
plot(temp,temp,type="n",xaxt="n",yaxt="n",ylab="",xlab="",axes=FALSE)
text(0.5,0.85,labels="stops",cex=1.2,adj=0.5)
points(0.3,0.7,col="blue",cex=1.0,pch=24)
points(0.3,0.6,col="red",cex=1.0,pch=24)
points(0.3,0.5,col="purple",cex=1.0,pch=24)
points(0.3,0.4,col="green",cex=1.0,pch=24)
points(0.3,0.3,col="magenta",cex=1.0,pch=24)
points(0.3,0.2,col="orange",cex=1.0,pch=24)
text(0.6,0.7,labels="+0",adj=0.0)
text(0.6,0.6,labels="+1",adj=0.0)
text(0.6,0.5,labels="+2",adj=0.0)
text(0.6,0.4,labels="-0",adj=0.0)
text(0.6,0.3,labels="-1",adj=0.0)
text(0.6,0.2,labels="-2",adj=0.0)

par(mar=c(0,0,0,0))
plot(temp,temp,type="n",xlab="",ylab="",xaxt="n",yaxt="n",xlim=x,ylim=y)
#ppp1points(stpp0$V2,(stpp0$V1-0.25)/nnn,col="blue",cex=0.5,pch=24)
#ppp2points(stpp1$V2,(stpp1$V1-0.35)/nnn,col="red",cex=0.5,pch=24)
#ppp3points(stpp2$V2,(stpp2$V1-0.45)/nnn,col="purple",cex=0.5,pch=24)
#ppp4points(stpm0$V2,(stpm0$V1-0.55)/nnn,col="green",cex=0.5,pch=24)
#ppp5points(stpm1$V2,(stpm1$V1-0.65)/nnn,col="magenta",cex=0.5,pch=24)
#ppp6points(stpm2$V2,(stpm2$V1-0.75)/nnn,col="orange",cex=0.5,pch=24)
#kkk0grid(ny=NA,col="black",lwd=1,lty="dashed")

c1 <- c(sss1)
c2 <- c(sss2)
par(mar=c(0,0,0,0))
plot(temp,temp,type="n",xaxt="n",yaxt="n",ylab="",xlab="",axes=FALSE)
text(0,c1,labels=c2,cex=1,adj=0.0)
text(0,0.5/nnn,labels="%sss%",cex=1,adj=0.0)

par(mar=c(0,0,0,0))
plot(temp,temp,type="n",xaxt="n",yaxt="n",ylab="",xlab="",axes=FALSE)
text(0.2,0.5,labels="log likelihood ratio per www codon window",srt=90,cex=1.7)
text(0.5,1.0,labels="+ve values",srt=90,cex=1.2,adj=1.0)
text(0.8,1.0,labels="=> coding",srt=90,cex=1.2,adj=1.0)
text(0.5,0.0,labels="-ve values",srt=90,cex=1.2,adj=0.0)
text(0.8,0.0,labels="=> non-coding",srt=90,cex=1.2,adj=0.0)
hh1 = floor(log2(0.9*(yyy2max-yyy2min)))
hh2 = (2^hh1)/(9*(yyy2max-yyy2min))
arrows(c(0.55),c(0.475),c(0.55),c(0.475-hh2),code=3,length=0.04,angle=90)
text(0.65,0.475-hh2,labels="0",cex=1,adj=0.0)
text(0.65,0.475,labels=2^hh1,cex=1,adj=0.0)
text(0.55,0.5,labels="scale-bar",srt=90,cex=1.3,adj=0.0)

par(mar=c(0,0,0,0))
plot(temp,temp,type="n",xlab="",ylab="",xaxt="n",yaxt="n",xlim=x,ylim=y2)
#kkk0grid(ny=NA,col="black",lwd=1,lty="dashed")
#jjj1arrows(mlep0$V3,mlep0$V2,mlep0$V4,mlep0$V2,length=0.025,angle=90,lwd=2,code=3,col="grey")
##jjj1lines(mlep0$V1,mlep0$V2,col="blue",lwd=2)
#jjj1points(mlep0$V1,mlep0$V2,col="blue",pch=19,cex=abc1)
#ppp1points(stpp0$V2,sc2+(stpp0$V1-0.5)*sc1,col="blue",cex=0.5,pch=24)
abline(h=0,lty="dashed")
abline(h=yyy2min)

par(mar=c(0,0,0,0))
plot(temp,temp,type="n",xaxt="n",yaxt="n",ylab="",xlab="",axes=FALSE)
text(0.0,0.67,labels="Frame = +0",cex=1.4,adj=0.0)
text(0.0,0.17,labels="stops",cex=1.2,adj=0.0)

par(mar=c(0,0,0,0))
plot(temp,temp,type="n",xlab="",ylab="",xaxt="n",yaxt="n",xlim=x,ylim=y2)
#kkk0grid(ny=NA,col="black",lwd=1,lty="dashed")
#jjj2arrows(mlep1$V3,mlep1$V2,mlep1$V4,mlep1$V2,length=0.025,angle=90,lwd=2,code=3,col="grey")
##jjj2lines(mlep1$V1,mlep1$V2,col="red",lwd=2)
#jjj2points(mlep1$V1,mlep1$V2,col="red",pch=19,cex=abc1)
#ppp2points(stpp1$V2,sc2+(stpp1$V1-0.5)*sc1,col="red",cex=0.5,pch=24)
abline(h=0,lty="dashed")
abline(h=yyy2min)

par(mar=c(0,0,0,0))
plot(temp,temp,type="n",xaxt="n",yaxt="n",ylab="",xlab="",axes=FALSE)
text(0.0,0.67,labels="Frame = +1",cex=1.4,adj=0.0)
text(0.0,0.17,labels="stops",cex=1.2,adj=0.0)

par(mar=c(0,0,0,0))
plot(temp,temp,type="n",xlab="",ylab="",xaxt="n",yaxt="n",xlim=x,ylim=y2)
#kkk0grid(ny=NA,col="black",lwd=1,lty="dashed")
#jjj3arrows(mlep2$V3,mlep2$V2,mlep2$V4,mlep2$V2,length=0.025,angle=90,lwd=2,code=3,col="grey")
##jjj3lines(mlep2$V1,mlep2$V2,col="purple",lwd=2)
#jjj3points(mlep2$V1,mlep2$V2,col="purple",pch=19,cex=abc1)
#ppp3points(stpp2$V2,sc2+(stpp2$V1-0.5)*sc1,col="purple",cex=0.5,pch=24)
abline(h=0,lty="dashed")
abline(h=yyy2min)

par(mar=c(0,0,0,0))
plot(temp,temp,type="n",xaxt="n",yaxt="n",ylab="",xlab="",axes=FALSE)
text(0.0,0.67,labels="Frame = +2",cex=1.4,adj=0.0)
text(0.0,0.17,labels="stops",cex=1.2,adj=0.0)

par(mar=c(0,0,0,0))
plot(temp,temp,type="n",xlab="",ylab="",xaxt="n",yaxt="n",xlim=x,ylim=y2)
#kkk0grid(ny=NA,col="black",lwd=1,lty="dashed")
#jjj4arrows(mlem0$V3,mlem0$V2,mlem0$V4,mlem0$V2,length=0.025,angle=90,lwd=2,code=3,col="grey")
##jjj4lines(mlem0$V1,mlem0$V2,col="green",lwd=2)
#jjj4points(mlem0$V1,mlem0$V2,col="green",pch=19,cex=abc1)
#ppp4points(stpm0$V2,sc2+(stpm0$V1-0.5)*sc1,col="green",cex=0.5,pch=24)
abline(h=0,lty="dashed")
abline(h=yyy2min)

par(mar=c(0,0,0,0))
plot(temp,temp,type="n",xaxt="n",yaxt="n",ylab="",xlab="",axes=FALSE)
text(0.0,0.67,labels="Frame = -0",cex=1.4,adj=0.0)
text(0.0,0.17,labels="stops",cex=1.2,adj=0.0)

par(mar=c(0,0,0,0))
plot(temp,temp,type="n",xlab="",ylab="",xaxt="n",yaxt="n",xlim=x,ylim=y2)
#kkk0grid(ny=NA,col="black",lwd=1,lty="dashed")
#jjj5arrows(mlem1$V3,mlem1$V2,mlem1$V4,mlem1$V2,length=0.025,angle=90,lwd=2,code=3,col="grey")
##jjj5lines(mlem1$V1,mlem1$V2,col="magenta",lwd=2)
#jjj5points(mlem1$V1,mlem1$V2,col="magenta",pch=19,cex=abc1)
#ppp5points(stpm1$V2,sc2+(stpm1$V1-0.5)*sc1,col="magenta",cex=0.5,pch=24)
abline(h=0,lty="dashed")
abline(h=yyy2min)

par(mar=c(0,0,0,0))
plot(temp,temp,type="n",xaxt="n",yaxt="n",ylab="",xlab="",axes=FALSE)
text(0.0,0.67,labels="Frame = -1",cex=1.4,adj=0.0)
text(0.0,0.17,labels="stops",cex=1.2,adj=0.0)

par(mar=c(0,0,0,0))
plot(temp,temp,type="n",xlab="",ylab="",xaxt="n",yaxt="n",xlim=x,ylim=y2)
#kkk0grid(ny=NA,col="black",lwd=1,lty="dashed")
#jjj6arrows(mlem2$V3,mlem2$V2,mlem2$V4,mlem2$V2,length=0.025,angle=90,lwd=2,code=3,col="grey")
##jjj6lines(mlem2$V1,mlem2$V2,col="orange",lwd=2)
#jjj6points(mlem2$V1,mlem2$V2,col="orange",pch=19,cex=abc1)
#ppp6points(stpm2$V2,sc2+(stpm2$V1-0.5)*sc1,col="orange",cex=0.5,pch=24)
abline(h=0,lty="dashed")
abline(h=yyy2min)

par(mar=c(0,0,0,0))
plot(temp,temp,type="n",xaxt="n",yaxt="n",ylab="",xlab="",axes=FALSE)
text(0.0,0.67,labels="Frame = -2",cex=1.4,adj=0.0)
text(0.0,0.17,labels="stops",cex=1.2,adj=0.0)

par(mar=c(0,0,0,0))
plot(temp,temp,type="n",xaxt="n",yaxt="n",ylab="",xlab="",axes=FALSE)

par(mar=c(0,0,0,0))
plot(temp,temp,type="n",xlab="",ylab="",xaxt="n",yaxt="n",xlim=x,ylim=y)
c1 <- c(orf1x1)
c2 <- c(orf1x2)
arrows(c1,0.5,c2,0.5,length=0.025,angle=90,lwd=2.0,col="blue",code=3)
#kkk0grid(ny=NA,col="black",lwd=1,lty="dashed")

par(mar=c(0,0,0,0))
plot(temp,temp,type="n",xaxt="n",yaxt="n",ylab="",xlab="",axes=FALSE)
text(0,0.5,labels="Annotated CDSs",cex=1,adj=0.0)

par(mar=c(0,0,0,0))
plot(temp,temp,type="n",xaxt="n",yaxt="n",ylab="",xlab="",axes=FALSE)
text(0.95,0.91,labels="summed",cex=0.9,adj=1.0)
text(0.95,0.63,labels="divergence of",cex=0.9,adj=1.0)
text(0.95,0.35,labels="contributing",cex=0.9,adj=1.0)
text(0.95,0.07,labels="sequence pairs",cex=0.9,adj=1.0)

par(mar=c(0,0,0,0))
plot(temp,temp,type="n",xlab="",ylab="",yaxt="n",xlim=x,ylim=c(0,1.5*ttt),cex.axis=1.4)
axis(side=4,las=2)
#kkk5lines(lambda$V1,lambda$V2,col="purple")
abline(h=0)
#kkk0grid(ny=NA,col="black",lwd=1,lty="dashed")

par(mar=c(0,0,0,0))
plot(temp,temp,type="n",xaxt="n",yaxt="n",ylab="",xlab="",axes=FALSE)
text(0.25,0.8,labels="mean number",cex=1,adj=0.0)
text(0.25,0.5,labels="of mutations",cex=1,adj=0.0)
text(0.25,0.2,labels="per column",cex=1,adj=0.0)

par(mar=c(0,0,0,0))
plot(temp,temp,type="n",xaxt="n",yaxt="n",ylab="",xlab="",axes=FALSE)

par(mar=c(0,0,0,0))
plot(temp,temp,type="n",xaxt="n",yaxt="n",ylab="",xlab="",axes=FALSE)
text(0.5,0.20,labels="alignment coordinate (nt)",cex=1.7,adj=0.5)

par(mar=c(0,0,0,0))
plot(temp,temp,type="n",xaxt="n",yaxt="n",ylab="",xlab="",axes=FALSE)

dev.off()

#------------------------------------------------------------------------------

bitmap("sixframe.png",type="png256",height=12,width=9,res=100,pointsize=12)
#postscript("sixframe.eps",horizontal=TRUE,onefile=FALSE,height=12,width=9)

layout(matrix(c(1,2,3,4,5,6,7,8,9,10,11,12,10,13,14,10,15,16,10,17,18,10,19,20,10,21,22,23,24,25,26,27,28,29,30,31), 12, 3, byrow = TRUE), c(0.11,1,0.2), c(0.4,1,1,0.6,0.6,0.6,0.6,0.6,0.6,0.2,0.4,0.45))

y <- c(0,1)
sc1 = 0.5*(yyy2max-yyy2min)/nnn
sc2 = yyy2min-0.5*(yyy2max-yyy2min)
y2 <- c(sc2,yyy2max)
x <- c(bbb1,bbb2)
temp <- c(0,1)
abc1 = 0.9

par(mar=c(0,0,0,0))
plot(temp,temp,type="n",xaxt="n",yaxt="n",ylab="",xlab="",axes=FALSE)

par(mar=c(0,0,0,0))
plot(temp,temp,type="n",xaxt="n",yaxt="n",ylab="",xlab="",axes=FALSE)
text(0.5,0.75,labels="%ggg% (ddd); mean muts per column over tree = ttt",cex=1.7,adj=0.5)
text(0.5,0.25,labels="(window size: www codons; step size: lll codons)",cex=1.4,adj=0.5)
par(mar=c(0,0,0,0))
plot(temp,temp,type="n",xaxt="n",yaxt="n",ylab="",xlab="",axes=FALSE)
text(0.0,0.2,labels="sequences",adj=0.0,cex=1)

par(mar=c(0,0,0,0))
plot(temp,temp,type="n",xaxt="n",yaxt="n",ylab="",xlab="",axes=FALSE)
text(0.5,0.65,labels="gaps",cex=1.2,adj=0.5)
rect(c(0.4),c(0.45),c(0.6),c(0.55),col="green",border="green")

par(mar=c(0,0,0,0))
plot(temp,temp,type="n",xlab="",ylab="",xaxt="n",yaxt="n",xlim=x,ylim=y)
#kkk4arrows(gaps$V2,(gaps$V1-0.2)/nnn,gaps$V2,(gaps$V1-0.8)/nnn,length=0,angle=90,col="green")
#kkk0grid(ny=NA,col="black",lwd=1,lty="dashed")

c1 <- c(sss1)
c2 <- c(sss2)
par(mar=c(0,0,0,0))
plot(temp,temp,type="n",xaxt="n",yaxt="n",ylab="",xlab="",axes=FALSE)
text(0,c1,labels=c2,cex=1,adj=0.0)
text(0,0.5/nnn,labels="%sss%",cex=1,adj=0.0)

par(mar=c(0,0,0,0))
plot(temp,temp,type="n",xaxt="n",yaxt="n",ylab="",xlab="",axes=FALSE)
text(0.5,0.85,labels="stops",cex=1.2,adj=0.5)
points(0.3,0.7,col="blue",cex=1.0,pch=24)
points(0.3,0.6,col="red",cex=1.0,pch=24)
points(0.3,0.5,col="purple",cex=1.0,pch=24)
points(0.3,0.4,col="green",cex=1.0,pch=24)
points(0.3,0.3,col="magenta",cex=1.0,pch=24)
points(0.3,0.2,col="orange",cex=1.0,pch=24)
text(0.6,0.7,labels="+0",adj=0.0)
text(0.6,0.6,labels="+1",adj=0.0)
text(0.6,0.5,labels="+2",adj=0.0)
text(0.6,0.4,labels="-0",adj=0.0)
text(0.6,0.3,labels="-1",adj=0.0)
text(0.6,0.2,labels="-2",adj=0.0)

par(mar=c(0,0,0,0))
plot(temp,temp,type="n",xlab="",ylab="",xaxt="n",yaxt="n",xlim=x,ylim=y)
#ppp1points(stpp0$V2,(stpp0$V1-0.25)/nnn,col="blue",cex=0.5,pch=24)
#ppp2points(stpp1$V2,(stpp1$V1-0.35)/nnn,col="red",cex=0.5,pch=24)
#ppp3points(stpp2$V2,(stpp2$V1-0.45)/nnn,col="purple",cex=0.5,pch=24)
#ppp4points(stpm0$V2,(stpm0$V1-0.55)/nnn,col="green",cex=0.5,pch=24)
#ppp5points(stpm1$V2,(stpm1$V1-0.65)/nnn,col="magenta",cex=0.5,pch=24)
#ppp6points(stpm2$V2,(stpm2$V1-0.75)/nnn,col="orange",cex=0.5,pch=24)
#kkk0grid(ny=NA,col="black",lwd=1,lty="dashed")

c1 <- c(sss1)
c2 <- c(sss2)
par(mar=c(0,0,0,0))
plot(temp,temp,type="n",xaxt="n",yaxt="n",ylab="",xlab="",axes=FALSE)
text(0,c1,labels=c2,cex=1,adj=0.0)
text(0,0.5/nnn,labels="%sss%",cex=1,adj=0.0)

par(mar=c(0,0,0,0))
plot(temp,temp,type="n",xaxt="n",yaxt="n",ylab="",xlab="",axes=FALSE)
text(0.2,0.5,labels="log likelihood ratio per www codon window",srt=90,cex=1.7)
text(0.5,1.0,labels="+ve values",srt=90,cex=1.2,adj=1.0)
text(0.8,1.0,labels="=> coding",srt=90,cex=1.2,adj=1.0)
text(0.5,0.0,labels="-ve values",srt=90,cex=1.2,adj=0.0)
text(0.8,0.0,labels="=> non-coding",srt=90,cex=1.2,adj=0.0)
hh1 = floor(log2(0.9*(yyy2max-yyy2min)))
hh2 = (2^hh1)/(9*(yyy2max-yyy2min))
arrows(c(0.55),c(0.475),c(0.55),c(0.475-hh2),code=3,length=0.04,angle=90)
text(0.65,0.475-hh2,labels="0",cex=1,adj=0.0)
text(0.65,0.475,labels=2^hh1,cex=1,adj=0.0)
text(0.55,0.5,labels="scale-bar",srt=90,cex=1.3,adj=0.0)

par(mar=c(0,0,0,0))
plot(temp,temp,type="n",xlab="",ylab="",xaxt="n",yaxt="n",xlim=x,ylim=y2)
#kkk0grid(ny=NA,col="black",lwd=1,lty="dashed")
#jjj1arrows(mlep0$V3,mlep0$V2,mlep0$V4,mlep0$V2,length=0.025,angle=90,lwd=2,code=3,col="grey")
##jjj1lines(mlep0$V1,mlep0$V2,col="blue",lwd=2)
#jjj1points(mlep0$V1,mlep0$V2,col="blue",pch=19,cex=abc1)
#ppp1points(stpp0$V2,sc2+(stpp0$V1-0.5)*sc1,col="blue",cex=0.5,pch=24)
abline(h=0,lty="dashed")
abline(h=yyy2min)

par(mar=c(0,0,0,0))
plot(temp,temp,type="n",xaxt="n",yaxt="n",ylab="",xlab="",axes=FALSE)
text(0.0,0.67,labels="Frame = +0",cex=1.4,adj=0.0)
text(0.0,0.17,labels="stops",cex=1.2,adj=0.0)

par(mar=c(0,0,0,0))
plot(temp,temp,type="n",xlab="",ylab="",xaxt="n",yaxt="n",xlim=x,ylim=y2)
#kkk0grid(ny=NA,col="black",lwd=1,lty="dashed")
#jjj2arrows(mlep1$V3,mlep1$V2,mlep1$V4,mlep1$V2,length=0.025,angle=90,lwd=2,code=3,col="grey")
##jjj2lines(mlep1$V1,mlep1$V2,col="red",lwd=2)
#jjj2points(mlep1$V1,mlep1$V2,col="red",pch=19,cex=abc1)
#ppp2points(stpp1$V2,sc2+(stpp1$V1-0.5)*sc1,col="red",cex=0.5,pch=24)
abline(h=0,lty="dashed")
abline(h=yyy2min)

par(mar=c(0,0,0,0))
plot(temp,temp,type="n",xaxt="n",yaxt="n",ylab="",xlab="",axes=FALSE)
text(0.0,0.67,labels="Frame = +1",cex=1.4,adj=0.0)
text(0.0,0.17,labels="stops",cex=1.2,adj=0.0)

par(mar=c(0,0,0,0))
plot(temp,temp,type="n",xlab="",ylab="",xaxt="n",yaxt="n",xlim=x,ylim=y2)
#kkk0grid(ny=NA,col="black",lwd=1,lty="dashed")
#jjj3arrows(mlep2$V3,mlep2$V2,mlep2$V4,mlep2$V2,length=0.025,angle=90,lwd=2,code=3,col="grey")
##jjj3lines(mlep2$V1,mlep2$V2,col="purple",lwd=2)
#jjj3points(mlep2$V1,mlep2$V2,col="purple",pch=19,cex=abc1)
#ppp3points(stpp2$V2,sc2+(stpp2$V1-0.5)*sc1,col="purple",cex=0.5,pch=24)
abline(h=0,lty="dashed")
abline(h=yyy2min)

par(mar=c(0,0,0,0))
plot(temp,temp,type="n",xaxt="n",yaxt="n",ylab="",xlab="",axes=FALSE)
text(0.0,0.67,labels="Frame = +2",cex=1.4,adj=0.0)
text(0.0,0.17,labels="stops",cex=1.2,adj=0.0)

par(mar=c(0,0,0,0))
plot(temp,temp,type="n",xlab="",ylab="",xaxt="n",yaxt="n",xlim=x,ylim=y2)
#kkk0grid(ny=NA,col="black",lwd=1,lty="dashed")
#jjj4arrows(mlem0$V3,mlem0$V2,mlem0$V4,mlem0$V2,length=0.025,angle=90,lwd=2,code=3,col="grey")
##jjj4lines(mlem0$V1,mlem0$V2,col="green",lwd=2)
#jjj4points(mlem0$V1,mlem0$V2,col="green",pch=19,cex=abc1)
#ppp4points(stpm0$V2,sc2+(stpm0$V1-0.5)*sc1,col="green",cex=0.5,pch=24)
abline(h=0,lty="dashed")
abline(h=yyy2min)

par(mar=c(0,0,0,0))
plot(temp,temp,type="n",xaxt="n",yaxt="n",ylab="",xlab="",axes=FALSE)
text(0.0,0.67,labels="Frame = -0",cex=1.4,adj=0.0)
text(0.0,0.17,labels="stops",cex=1.2,adj=0.0)

par(mar=c(0,0,0,0))
plot(temp,temp,type="n",xlab="",ylab="",xaxt="n",yaxt="n",xlim=x,ylim=y2)
#kkk0grid(ny=NA,col="black",lwd=1,lty="dashed")
#jjj5arrows(mlem1$V3,mlem1$V2,mlem1$V4,mlem1$V2,length=0.025,angle=90,lwd=2,code=3,col="grey")
##jjj5lines(mlem1$V1,mlem1$V2,col="magenta",lwd=2)
#jjj5points(mlem1$V1,mlem1$V2,col="magenta",pch=19,cex=abc1)
#ppp5points(stpm1$V2,sc2+(stpm1$V1-0.5)*sc1,col="magenta",cex=0.5,pch=24)
abline(h=0,lty="dashed")
abline(h=yyy2min)

par(mar=c(0,0,0,0))
plot(temp,temp,type="n",xaxt="n",yaxt="n",ylab="",xlab="",axes=FALSE)
text(0.0,0.67,labels="Frame = -1",cex=1.4,adj=0.0)
text(0.0,0.17,labels="stops",cex=1.2,adj=0.0)

par(mar=c(0,0,0,0))
plot(temp,temp,type="n",xlab="",ylab="",xaxt="n",yaxt="n",xlim=x,ylim=y2)
#kkk0grid(ny=NA,col="black",lwd=1,lty="dashed")
#jjj6arrows(mlem2$V3,mlem2$V2,mlem2$V4,mlem2$V2,length=0.025,angle=90,lwd=2,code=3,col="grey")
##jjj6lines(mlem2$V1,mlem2$V2,col="orange",lwd=2)
#jjj6points(mlem2$V1,mlem2$V2,col="orange",pch=19,cex=abc1)
#ppp6points(stpm2$V2,sc2+(stpm2$V1-0.5)*sc1,col="orange",cex=0.5,pch=24)
abline(h=0,lty="dashed")
abline(h=yyy2min)

par(mar=c(0,0,0,0))
plot(temp,temp,type="n",xaxt="n",yaxt="n",ylab="",xlab="",axes=FALSE)
text(0.0,0.67,labels="Frame = -2",cex=1.4,adj=0.0)
text(0.0,0.17,labels="stops",cex=1.2,adj=0.0)

par(mar=c(0,0,0,0))
plot(temp,temp,type="n",xaxt="n",yaxt="n",ylab="",xlab="",axes=FALSE)

par(mar=c(0,0,0,0))
plot(temp,temp,type="n",xlab="",ylab="",xaxt="n",yaxt="n",xlim=x,ylim=y)
c1 <- c(orf1x1)
c2 <- c(orf1x2)
arrows(c1,0.5,c2,0.5,length=0.025,angle=90,lwd=2.0,col="blue",code=3)
#kkk0grid(ny=NA,col="black",lwd=1,lty="dashed")

par(mar=c(0,0,0,0))
plot(temp,temp,type="n",xaxt="n",yaxt="n",ylab="",xlab="",axes=FALSE)
text(0,0.5,labels="Annotated CDSs",cex=1,adj=0.0)

par(mar=c(0,0,0,0))
plot(temp,temp,type="n",xaxt="n",yaxt="n",ylab="",xlab="",axes=FALSE)
text(0.95,0.91,labels="summed",cex=0.9,adj=1.0)
text(0.95,0.63,labels="divergence of",cex=0.9,adj=1.0)
text(0.95,0.35,labels="contributing",cex=0.9,adj=1.0)
text(0.95,0.07,labels="sequence pairs",cex=0.9,adj=1.0)

par(mar=c(0,0,0,0))
plot(temp,temp,type="n",xlab="",ylab="",yaxt="n",xlim=x,ylim=c(0,1.5*ttt),cex.axis=1.4)
axis(side=4,las=2)
#kkk5lines(lambda$V1,lambda$V2,col="purple")
abline(h=0)
#kkk0grid(ny=NA,col="black",lwd=1,lty="dashed")

par(mar=c(0,0,0,0))
plot(temp,temp,type="n",xaxt="n",yaxt="n",ylab="",xlab="",axes=FALSE)
text(0.25,0.8,labels="mean number",cex=1,adj=0.0)
text(0.25,0.5,labels="of mutations",cex=1,adj=0.0)
text(0.25,0.2,labels="per column",cex=1,adj=0.0)

par(mar=c(0,0,0,0))
plot(temp,temp,type="n",xaxt="n",yaxt="n",ylab="",xlab="",axes=FALSE)

par(mar=c(0,0,0,0))
plot(temp,temp,type="n",xaxt="n",yaxt="n",ylab="",xlab="",axes=FALSE)
text(0.5,0.20,labels="alignment coordinate (nt)",cex=1.7,adj=0.5)

par(mar=c(0,0,0,0))
plot(temp,temp,type="n",xaxt="n",yaxt="n",ylab="",xlab="",axes=FALSE)

dev.off()
