# Supplementary material for: Detecting overlapping coding sequences in virus genomes
Source: BMC Bioinformatics. 2006 Feb 16;7:75. doi: 10.1186/1471-2105-7-75 (PMC1395342; doi:10.1186/1471-2105-7-75)
Supplement: Additional File 1 — Archive of the source code. The file sup1.TGZ is an archive of the source code for the current version of MLOGD. Unpack it with tar xvfz supl.TGZ; then see the README file in the MLOGD directory. [file 1471-2105-7-75-S1.TGZ › MLOGD/SCRIPTS/nuc.dat]

-1 0.6 0.2 0.2 
0.6 -1 0.2 0.2 
0.2 0.2 -1 0.6 
0.2 0.2 0.6 -1 

-0.642685 -0.565194 0.0359716 -0.688247 
-0.642685 -0.565194 -0.0359716 0.688247 
-0.642685 0.565194 -0.5 -6.48374e-17 
-0.642685 0.565194 0.5 -1.10677e-17 

0 0.0 0.0 0.0 
0.0 -0.8 0.0 0.0 
0.0 0.0 -1.6 0.0 
0.0 0.0 0.0 -1.6 

-0.388993 -0.388993 -0.388993 -0.388993 
-0.442326 -0.442326 0.442326 0.442326 
8.06558e-17 -8.06558e-17 -1 1 
-0.726483 0.726483 -0.0522655 0.0522655 
