# Supplementary material for: Detecting overlapping coding sequences in virus genomes
Source: BMC Bioinformatics. 2006 Feb 16;7:75. doi: 10.1186/1471-2105-7-75 (PMC1395342; doi:10.1186/1471-2105-7-75)
Supplement: Additional File 1 — Archive of the source code. The file sup1.TGZ is an archive of the source code for the current version of MLOGD. Unpack it with tar xvfz supl.TGZ; then see the README file in the MLOGD directory. [file 1471-2105-7-75-S1.TGZ › MLOGD/SCRIPTS/mctableheader.txt]

<table cellspacing="0" cellpadding="3" border="1">
<tr>
<tr><td></td><td></td><td></td>
<th align="center" colspan="6">raw statistics</th>
<th align="center" colspan="6">log likelihood ratios</th>
</tr>
<tr>
<th align="center">non-reference name</th>
<th align="center"># nt used</th>
<th align="center">divergence (mean muts per nt)</th>
<th align="center">MLOGD ln(LR) per nt</th>
<th align="center">frac syn muts</th>
<th align="center">frac nonsyn muts</th>
<th align="center">frac N1 muts</th>
<th align="center">frac N2 muts</th>
<th align="center">frac N3 muts</th>
<th align="center">MLOGD ln(LR)</th>
<th align="center">syn ln(LR)</th>
<th align="center">nonsyn ln(LR)</th>
<th align="center">N1 ln(LR)</th>
<th align="center">N2 ln(LR)</th>
<th align="center">N3 ln(LR)</th>
</tr>
