# Supplementary material for: Detecting overlapping coding sequences in virus genomes
Source: BMC Bioinformatics. 2006 Feb 16;7:75. doi: 10.1186/1471-2105-7-75 (PMC1395342; doi:10.1186/1471-2105-7-75)
Supplement: Additional File 1 — Archive of the source code. The file sup1.TGZ is an archive of the source code for the current version of MLOGD. Unpack it with tar xvfz supl.TGZ; then see the README file in the MLOGD directory. [file 1471-2105-7-75-S1.TGZ › MLOGD/TermsOfUsage]

Terms of Usage

This Software is Copyright (C) 2004, 2005, 2006 by Andrew Firth,
University of Otago, Dunedin, New Zealand, and freely available under
the GNU General Public License.

The Software is currently supplied by the Authors free of charge and
without any guarantee of fitness or usability for any purpose
whatsoever.  In these Terms of Usage, the term "the Software" is
considered to include all software and data associated with this
software and website.

This Software is provided "as is" without warranty of any kind, either
express or implied, including, without limitation, any warranty of
merchantability and fitness for a particular purpose. The entire risk
as to the results and performance of this Software is assumed by you,
and the author and other parties assume no responsibility for the
accuracy or application of or errors or omissions in this Software. In
no event shall the author or any other party be liable for any direct,
indirect, special, incidental or consequential damages arising out of
the use or inability to use this Software, even if the author or other
parties have been advised of the likelihood of such damages
occurring. The author or any other party shall not be liable for any
loss, damages or costs, arising out of, but not limited to, lost
profits or revenue, loss of use of the Software, loss of data or
equipment, the costs of recovering software, data or equipment, the
cost of substitute software or data, claims by third parties, or other
similar costs.

The author or other parties associated with this Software cannot be
held responsible or liable for any damage or loss to any equipment,
programs or data files, time spent or any other expense incured due to
the usage of this Software.

If you do not agree with these terms do not install this Software on
any computer system or utilize it.  Use of this Software will be taken
as an agreement to these terms.

We can not guarantee to protect the privacy of any information that
you submit at this website.  Submissions are not encrypted.  The
author or other parties associated with this website can not be held
responsible or liable for any damage caused by our failure to maintain
the privacy of any information that you submit.  If you do not agree
with these terms, do not submit information at this website.  Use of
this website will be taken as an agreement to these terms.
